# Supplementary material for: Simplified Multiple-Well Approach for the Master Equation Modeling of Blackbody Infrared Radiative Dissociation of Hydrated Carbonate Radical Anions
Source: J Am Chem Soc. 2022 Nov 16;144(47):21485–93. doi: 10.1021/jacs.2c07060 (PMC9716553; doi:10.1021/jacs.2c07060)
Supplement: Supplementary file 2 — ja2c07060_si_002.xlsx [file ja2c07060_si_002.xlsx]

## Sheet: Figure2a
Raw mass spectrometry data, most intense peak set to 100.
T=304K					T=312.5K					T=321K					T=329.5K
	Intensity of mass:					Intensity of mass:					Intensity of mass:					Intensity of mass:
Delay / s	59.986	77.9969	Noise		Delay / s	59.986	77.9969	Noise		Delay / s	59.986	77.9969	Noise		Delay / s	59.986	77.9969	Noise
0	0	100	0.07789		0	0	100	0.12023		0	0	100	0.08106		0	0.14901	100	0.08504
0.1	0	100	0.08305		0.1	0	100	0.11953		0.1	0.16208	100	0.07959		0.1	0.29322	100	0.07938
0.2	0.14207	100	0.08313		0.2	0.15595	100	0.12653		0.2	0.26292	100	0.07846		0.2	0.4396	100	0.07898
0.3	0.17921	100	0.08422		0.3	0.23774	100	0.12708		0.3	0.34154	100	0.08021		0.3	0.57797	100	0.0794
0.4	0.18101	100	0.0829		0.4	0.33758	100	0.12808		0.4	0.40787	100	0.08199		0.4	0.70338	100	0.07589
0.6	0.27345	100	0.08541		0.6	0.40503	100	0.13003		0.6	0.59253	100	0.07714		0.6	1.0186	100	0.08083
0.8	0.3554	100	0.08659		0.8	0.56892	100	0.12752		0.8	0.7622	100	0.08262		0.8	1.31966	100	0.07597
1	0.43251	100	0.08399		1	0.63843	100	0.12762		1	0.96294	100	0.08192		1	1.68922	100	0.07738
1.3	0.5636	100	0.09081		1.3	0.86367	100	0.13557		1.3	1.21144	100	0.08081		1.3	2.15361	100	0.07806
1.6	0.68228	100	0.09159		1.6	1.05967	100	0.13637		1.6	1.52213	100	0.07645		1.6	2.67506	100	0.07769
2	0.86509	100	0.09012		2	1.32238	100	0.1092		2	1.90486	100	0.08268		2	3.37526	100	0.0784
2.5	1.09775	100	0.09034		2.5	1.70755	100	0.12314		2.5	2.42363	100	0.0787		2.5	4.34185	100	0.08204
3	1.26081	100	0.09038		3	2.05213	100	0.13738		3	2.9801	100	0.08097		3	5.28089	100	0.08317
3.5	1.50448	100	0.09854		3.5	2.33891	100	0.12916		3.5	3.47342	100	0.07815		3.5	6.28678	100	0.07962
4.2	1.81475	100	0.09596		4.2	2.95897	100	0.13921		4.2	4.24821	100	0.08932		4.2	7.83578	100	0.08526
5	2.18828	100	0.09967		5	3.50626	100	0.13217		5	5.127	100	0.08265		5	9.53076	100	0.08688
6	2.67307	100	0.10078		6	4.33681	100	0.13898		6	6.40164	100	0.08252		6	11.988	100	0.08943
7.8	3.57387	100	0.10251		7.8	5.91913	100	0.15152		7.8	8.67658	100	0.08752		7.8	16.5419	100	0.09958
10	4.69858	100	0.10694		10	7.81943	100	0.14888		10	11.863	100	0.09107		10	22.9498	100	0.1035

## Sheet: Figure2b
Raw mass spectrometry data, most intense peak set to 100.
T=304K						T=288K						T=279.5K						T=270K						T=260K						T=250K
	Intensity of mass:						Intensity of mass:						Intensity of mass:						Intensity of mass:						Intensity of mass:						Intensity of mass:
Delay / s	59.986	77.9969	96.0081	Noise		Delay / s	59.986	77.9969	96.0081	Noise		Delay / s	59.986	77.9969	96.0081	Noise		Delay / s	59.986	77.9969	96.0081	Noise		Delay / s	59.986	77.9969	96.0081	Noise		Delay / s	59.986	77.9969	96.0081	Noise
0	0	1.38899	100	0.2355		0	0	0.85156	100	0.24907		0	0	0.61857	100	0.21711		0	0	0.35832	100	0.19228		0	0	0.27171	100	0.15019		0	0	0.19073	100	0.12998
0.1	0	2.62345	100	0.23458		0.1	0	1.57675	100	0.26618		0.1	0	0.99805	100	0.19984		0.1	0	0.68828	100	0.18129		0.1	0	0.54566	100	0.1458		0.1	0	0.37433	100	0.12871
0.2	0	3.8853	100	0.2278		0.2	0	2.26381	100	0.27468		0.2	0	1.50777	100	0.19656		0.2	0	1.06253	100	0.18181		0.2	0	0.73268	100	0.14907		0.2	0	0.44008	100	0.12468
0.3	0	5.09137	100	0.23789		0.3	0	2.97696	100	0.26475		0.3	0	2.03068	100	0.22778		0.3	0	1.39645	100	0.17184		0.3	0	0.9847	100	0.14028		0.3	0	0.66885	100	0.12965
0.4	0	6.31239	100	0.2382		0.4	0	3.49807	100	0.24943		0.4	0	2.45051	100	0.21836		0.4	0	1.76056	100	0.17868		0.4	0	1.17003	100	0.14226		0.4	0	0.74153	100	0.12345
0.6	0.32031	8.94223	100	0.2858		0.6	0	4.92225	100	0.25557		0.6	0	3.72794	100	0.23102		0.6	0	2.443	100	0.17531		0.6	0	1.67175	100	0.14513		0.6	0	1.07117	100	0.12262
0.8	0.34748	11.6702	100	0.2859		0.8	0	6.5662	100	0.26116		0.8	0	4.56057	100	0.22509		0.8	0	3.16866	100	0.17542		0.8	0	2.09657	100	0.14269		0.8	0	1.37061	100	0.12014
1	0.50389	14.4144	100	0.30041		1	0.27126	7.98898	100	0.25632		1	0	5.46439	100	0.22064		1	0	3.80952	100	0.16241		1	0	2.60792	100	0.1427		1	0	1.63973	100	0.12231
1.3	0.58487	18.8545	100	0.30024		1.3	0.30449	10.4105	100	0.28076		1.3	0	7.29115	100	0.21014		1.3	0	4.87757	100	0.17225		1.3	0	3.22105	100	0.14177		1.3	0	2.13547	100	0.1264
1.6	0.90218	23.6613	100	0.33544		1.6	0.35719	12.9108	100	0.27604		1.6	0	9.13008	100	0.22619		1.6	0	6.01237	100	0.16355		1.6	0	3.97357	100	0.13805		1.6	0	2.40185	100	0.12258
2	1.16128	30.959	100	0.33548		2	0.37563	16.4093	100	0.26877		2	0	11.2638	100	0.21417		2	0	7.35421	100	0.17181		2	0	4.80751	100	0.14368		2	0	2.98966	100	0.12056
2.5	1.51398	39.6648	100	0.36972		2.5	0.61675	20.7596	100	0.3112		2.5	0.3497	14.3612	100	0.23715		2.5	0	9.34466	100	0.17477		2.5	0	6.11548	100	0.14072		2.5	0	3.63982	100	0.12246
3	2.24996	49.5826	100	0.41568		3	0.78976	24.9526	100	0.29711		3	0.39691	17.2373	100	0.23761		3	0	11.2985	100	0.17918		3	0	7.45405	100	0.14698		3	0	4.32514	100	0.12372
3.5	2.92756	59.7783	100	0.43612		3.5	0.9309	30.1888	100	0.31674		3.5	0.48603	20.7102	100	0.23964		3.5	0.28858	13.4052	100	0.18784		3.5	0	8.4844	100	0.14381		3.5	0	5.15455	100	0.12524
4.2	3.63681	77.5698	100	0.47621		4.2	1.22277	37.2859	100	0.34006		4.2	0.59955	25.3681	100	0.23351		4.2	0.34227	16.4275	100	0.18274		4.2	0.17587	10.0024	100	0.14232		4.2	0.14367	6.29456	100	0.1286
5	5.58978	98.193	100	0.63074		5	1.7953	46.5249	100	0.4158		5	0.84188	30.5241	100	0.2334		5	0.45807	20.1074	100	0.19616		5	0.24857	12.3273	100	0.15093		5	0.1763	7.39692	100	0.12502
6	5.74173	100	78.3429	0.49521		6	2.23582	59	100	0.3444		6	1.1359	39.0981	100	0.28724		6	0.56461	25.1613	100	0.20495		6	0.29938	15.0553	100	0.15589		6	0.25649	9.22358	100	0.13847
7.8	7.72543	100	51.7649	0.44059		7.8	3.71343	84.9953	100	0.45116		7.8	1.63914	53.7023	100	0.29322		7.8	0.78006	34.2519	100	0.21797		7.8	0.49979	20.6747	100	0.17514		7.8	0.32058	11.9839	100	0.13873
10	9.17778	100	34.7991	0.39712		10	5.27466	100	82.4586	0.46417		10	2.48529	75.8482	100	0.32839		10	1.1518	46.0643	100	0.23272		10	0.70124	27.527	100	0.1769		10	0.45888	15.8073	100	0.14945
