# Supplementary material for: Simplified Multiple-Well Approach for the Master Equation Modeling of Blackbody Infrared Radiative Dissociation of Hydrated Carbonate Radical Anions
Source: J Am Chem Soc. 2022 Nov 16;144(47):21485–93. doi: 10.1021/jacs.2c07060 (PMC9716553; doi:10.1021/jacs.2c07060)
Supplement: Supplementary file 3 — ja2c07060_si_003.xlsx [file ja2c07060_si_003.xlsx]

## Sheet: Figure3a
Experimental Data:
		k from exponential fits shown in Figure 2a
Cell Temperature T in K	Uncertainty of T	k in s-1	Uncertainty of k
329.5	0.2	0.01977	0.000377527
321	1	0.0108	0.000171553
312.5	0.5	0.00737	9.34354e-05
304	1	0.0045	4.37637e-05
Data from Master Equation modelling:
Activation Energy relative to global minimum
4681	cm-1
Temperature in K	rate in s-1
300	0.00349706
303.432	0.00432814
306.944	0.00535275
310.537	0.00661289
314.216	0.00816266
317.983	0.0100656
321.842	0.0123992
325.795	0.0152575
329.846	0.0187537
334	0.023022

## Sheet: Figure3b
Experimental Data:
		k from exponential fits shown in Figure 2b
Cell Temperature T in K	Uncertainty of T	k in s-1	Uncertainty of k
304	2	0.1399	0.00105
288	0.5	0.07938	0.000765581
279.5	1	0.056	0.000509135
270	1.5	0.03787	0.000362109
260	1	0.02408	0.000241189
250	1	0.0147	0.000126047
Data from Master Equation modelling:
Activation Energy relative to global minimum
3762	cm-1
Temperature in K	rate in s-1
245	0.0108149
250.844	0.0150419
256.974	0.0208004
263.41	0.0285514
270.178	0.0389047
277.302	0.0526949
284.813	0.0708993
292.741	0.0946855
301.123	0.125745
310	0.165962
