# Supplementary material for: Simplified Multiple-Well Approach for the Master Equation Modeling of Blackbody Infrared Radiative Dissociation of Hydrated Carbonate Radical Anions
Source: J Am Chem Soc. 2022 Nov 16;144(47):21485–93. doi: 10.1021/jacs.2c07060 (PMC9716553; doi:10.1021/jacs.2c07060)
Supplement: Supplementary file 4 — ja2c07060_si_004.xlsx [file ja2c07060_si_004.xlsx]

## Sheet: Figure5a
Multiple Well					Single Well
T = 300 K					T = 300 K
	Population					Population
Energy level / cm-1	Isomer ia / (cm-1)-1	Isomer ib / (cm-1)-1			Energy level / cm-1	Isomer ib / (cm-1)-1
0	0	0			0	0
20	0	4.88577e-05			20	5.95229e-05
40	0	6.57855e-05			40	8.00952e-05
60	3.29776e-05	9.54976e-05			60	0.000136612
80	1.20683e-05	0.000133717			80	0.000160947
100	2.36949e-05	0.000157639			100	0.000193359
120	4.0585e-05	0.000176919			120	0.000230958
140	2.96832e-05	0.000199254			140	0.000243302
160	4.12842e-05	0.000218268			160	0.000260494
180	4.15828e-05	0.000219113			180	0.000271851
200	3.83587e-05	0.000269455			200	0.000323835
220	5.39634e-05	0.000296568			220	0.000358768
240	4.8327e-05	0.000284543			240	0.000343924
260	6.10977e-05	0.000345195			260	0.000417645
280	6.32427e-05	0.000343527			280	0.000410421
300	7.29553e-05	0.000367774			300	0.00044532
320	8.16065e-05	0.000382894			320	0.000469963
340	8.00689e-05	0.000420868			340	0.000511219
360	8.69212e-05	0.000415276			360	0.000519108
380	8.71113e-05	0.000446756			380	0.000538431
400	9.84963e-05	0.000488355			400	0.00059542
420	9.48639e-05	0.00047856			420	0.000586051
440	9.58408e-05	0.000496574			440	0.00059458
460	0.000107634	0.000514796			460	0.000631851
480	0.000112033	0.000529119			480	0.000644508
500	0.000108497	0.000546566			500	0.000655158
520	0.000123035	0.000554845			520	0.000681272
540	0.000122098	0.000568573			540	0.000696461
560	0.000126806	0.000576416			560	0.00070011
580	0.000127475	0.000583441			580	0.000711541
600	0.000127145	0.000595665			600	0.00072822
620	0.000130252	0.000599834			620	0.000734181
640	0.00012953	0.000609938			640	0.000742358
660	0.000136625	0.000607365			660	0.000742243
680	0.000132343	0.000615523			680	0.000747712
700	0.00013272	0.000624022			700	0.000759809
720	0.000137049	0.000617079			720	0.000748687
740	0.000135233	0.000610842			740	0.000744103
760	0.00013414	0.000620137			760	0.000757751
780	0.000138	0.0006129			780	0.000743476
800	0.00013339	0.000608146			800	0.00074371
820	0.000135703	0.000608221			820	0.000744905
840	0.000135915	0.000602881			840	0.000734987
860	0.000132848	0.00059714			860	0.000728916
880	0.000134211	0.000598991			880	0.000732755
900	0.000132477	0.000588233			900	0.000718311
920	0.000132659	0.000578494			920	0.000707511
940	0.00012832	0.000577676			940	0.000705184
960	0.00012888	0.000563992			960	0.00068986
980	0.000127011	0.000557872			980	0.000680769
1000	0.000125955	0.000555193			1000	0.000677588
1020	0.000123717	0.000542242			1020	0.000660915
1040	0.000121796	0.000535025			1040	0.000652993
1060	0.000120636	0.000531211			1060	0.000649011
1080	0.000119706	0.000516863			1080	0.000632243
1100	0.000116924	0.000507387			1100	0.000621114
1120	0.00011566	0.000502364			1120	0.000613959
1140	0.000113808	0.000486502			1140	0.000595985
1160	0.000110065	0.000476295			1160	0.000583056
1180	0.000109325	0.000469958			1180	0.000574359
1200	0.000106108	0.000458088			1200	0.000559805
1220	0.000103968	0.000445836			1220	0.000545409
1240	0.000101833	0.000438558			1240	0.000536424
1260	9.9722e-05	0.000426349			1260	0.000521637
1280	9.67011e-05	0.000416464			1280	0.000508995
1300	9.51385e-05	0.000406883			1300	0.000497595
1320	9.24624e-05	0.000394385			1320	0.000482558
1340	8.98241e-05	0.000383503			1340	0.000469229
1360	8.79686e-05	0.000375108			1360	0.00045914
1380	8.53511e-05	0.000364226			1380	0.000445264
1400	8.29797e-05	0.000353461			1400	0.000432209
1420	8.10183e-05	0.000343962			1420	0.000421215
1440	7.87994e-05	0.000333346			1440	0.000407914
1460	7.59656e-05	0.000323425			1460	0.000395205
1480	7.44335e-05	0.000314043			1480	0.000384714
1500	7.19615e-05	0.00030365			1500	0.000371249
1520	6.97417e-05	0.00029362			1520	0.000359691
1540	6.77646e-05	0.000286042			1540	0.000350192
1560	6.55885e-05	0.000276234			1560	0.000338468
1580	6.33773e-05	0.000266652			1580	0.000326777
1600	6.14392e-05	0.000258692			1600	0.000317118
1620	5.92853e-05	0.000249658			1620	0.000305746
1640	5.734e-05	0.000241272			1640	0.00029541
1660	5.54726e-05	0.000232807			1660	0.000285317
1680	5.33796e-05	0.00022396			1680	0.000274196
1700	5.16365e-05	0.000215874			1700	0.00026418
1720	4.99993e-05	0.000209535			1720	0.000256611
1740	4.79997e-05	0.000200391			1740	0.00024586
1760	4.62314e-05	0.000193559			1760	0.00023671
1780	4.49915e-05	0.000187488			1780	0.000229952
1800	4.30357e-05	0.000180023			1800	0.000220711
1820	4.15737e-05	0.000173409			1820	0.000212299
1840	4.00138e-05	0.000166714			1840	0.000204608
1860	3.84018e-05	0.00016011			1860	0.000196289
1880	3.69569e-05	0.000153933			1880	0.000188552
1900	3.55601e-05	0.000148121			1900	0.000181769
1920	3.42675e-05	0.000142518			1920	0.00017452
1940	3.28083e-05	0.000136422			1940	0.00016709
1960	3.15889e-05	0.000131277			1960	0.000160988
1980	3.03417e-05	0.000126185			1980	0.000154189
2000	2.91424e-05	0.0001208			2000	0.000148233
2020	2.7964e-05	0.000116082			2020	0.00014224
2040	2.68253e-05	0.000111083			2040	0.000135877
2060	2.56648e-05	0.000106333			2060	0.000130343
2080	2.47187e-05	0.000102235			2080	0.000125307
2100	2.36505e-05	9.78318e-05			2100	0.000119866
2120	2.26679e-05	9.37336e-05			2120	0.000114826
2140	2.17114e-05	8.98125e-05			2140	0.000110075
2160	2.0754e-05	8.57764e-05			2160	0.000105145
2180	1.99115e-05	8.22176e-05			2180	0.000100594
2200	1.9074e-05	7.88433e-05			2200	9.65787e-05
2220	1.82228e-05	7.52077e-05			2220	9.20571e-05
2240	1.74222e-05	7.19386e-05			2240	8.7918e-05
2260	1.66954e-05	6.88118e-05			2260	8.42302e-05
2280	1.59218e-05	6.56539e-05			2280	8.03528e-05
2300	1.52241e-05	6.26717e-05			2300	7.67797e-05
2320	1.45649e-05	6.00313e-05			2320	7.34325e-05
2340	1.38868e-05	5.71336e-05			2340	7.00423e-05
2360	1.32746e-05	5.46325e-05			2360	6.69388e-05
2380	1.26879e-05	5.22099e-05			2380	6.38978e-05
2400	1.20889e-05	4.96961e-05			2400	6.08628e-05
2420	1.15282e-05	4.73862e-05			2420	5.80273e-05
2440	1.10128e-05	4.52422e-05			2440	5.53727e-05
2460	1.04779e-05	4.30416e-05			2460	5.27076e-05
2480	1.0007e-05	4.10713e-05			2480	5.02814e-05
2500	9.54274e-06	3.92008e-05			2500	4.79783e-05
2520	9.07888e-06	3.72255e-05			2520	4.5576e-05
2540	8.66588e-06	3.55667e-05			2540	4.35008e-05
2560	8.25714e-06	3.38562e-05			2560	4.14538e-05
2580	7.8563e-06	3.22158e-05			2580	3.94024e-05
2600	7.48668e-06	3.06584e-05			2600	3.75419e-05
2620	7.1237e-06	2.91872e-05			2620	3.57434e-05
2640	6.78076e-06	2.7753e-05			2640	3.39719e-05
2660	6.45407e-06	2.64134e-05			2660	3.2325e-05
2680	6.13693e-06	2.51137e-05			2680	3.07535e-05
2700	5.83378e-06	2.38564e-05			2700	2.92116e-05
2720	5.55062e-06	2.27081e-05			2720	2.77775e-05
2740	5.27763e-06	2.1577e-05			2740	2.64203e-05
2760	5.00918e-06	2.04821e-05			2760	2.50515e-05
2780	4.76464e-06	1.94637e-05			2780	2.3815e-05
2800	4.52659e-06	1.8505e-05			2800	2.26391e-05
2820	4.30103e-06	1.75588e-05			2820	2.14876e-05
2840	4.08391e-06	1.66816e-05			2840	2.03963e-05
2860	3.87796e-06	1.58266e-05			2860	1.9374e-05
2880	3.67601e-06	1.50064e-05			2880	1.83539e-05
2900	3.49265e-06	1.4247e-05			2900	1.74346e-05
2920	3.31466e-06	1.35229e-05			2920	1.6545e-05
2940	3.14216e-06	1.28148e-05			2940	1.56721e-05
2960	2.98173e-06	1.21514e-05			2960	1.48656e-05
2980	2.82889e-06	1.15321e-05			2980	1.4106e-05
3000	2.68018e-06	1.09175e-05			3000	1.33528e-05
3020	2.54195e-06	1.03555e-05			3020	1.26655e-05
3040	2.40785e-06	9.80298e-06			3040	1.19951e-05
3060	2.27813e-06	9.27873e-06			3060	1.13523e-05
3080	2.1608e-06	8.79372e-06			3080	1.07614e-05
3100	2.04797e-06	8.33906e-06			3100	1.02032e-05
3120	1.93746e-06	7.88116e-06			3120	9.64704e-06
3140	1.83594e-06	7.47079e-06			3140	9.14107e-06
3160	1.72956e-06	7.03379e-06			3160	8.59511e-06
3180	1.63394e-06	6.64407e-06			3180	8.13075e-06
3200	1.54674e-06	6.28702e-06			3200	7.69377e-06
3220	1.46439e-06	5.95195e-06			3220	7.28169e-06
3240	1.38461e-06	5.62679e-06			3240	6.88072e-06
3260	1.31121e-06	5.32572e-06			3260	6.51915e-06
3280	1.23901e-06	5.03405e-06			3280	6.16052e-06
3300	1.17243e-06	4.76061e-06			3300	5.82064e-06
3320	1.10941e-06	4.50579e-06			3320	5.51482e-06
3340	1.04888e-06	4.25715e-06			3340	5.21079e-06
3360	9.90834e-07	4.02277e-06			3360	4.91903e-06
3380	9.37044e-07	3.80128e-06			3380	4.65406e-06
3400	8.84986e-07	3.59156e-06			3400	4.39494e-06
3420	8.36239e-07	3.39149e-06			3420	4.14904e-06
3440	7.90511e-07	3.20626e-06			3440	3.92216e-06
3460	7.46793e-07	3.02833e-06			3460	3.70644e-06
3480	7.04577e-07	2.85631e-06			3480	3.49463e-06
3500	6.6584e-07	2.69887e-06			3500	3.30305e-06
3520	6.28919e-07	2.54844e-06			3520	3.11661e-06
3540	5.93316e-07	2.40421e-06			3540	2.9428e-06
3560	5.60351e-07	2.26937e-06			3560	2.77711e-06
3580	5.28714e-07	2.14183e-06			3580	2.61825e-06
3600	4.98452e-07	2.01799e-06			3600	2.4689e-06
3620	4.70673e-07	1.90602e-06			3620	2.33161e-06
3640	4.44093e-07	1.79758e-06			3640	2.19826e-06
3660	4.18694e-07	1.69509e-06			3660	2.07325e-06
3680	3.94971e-07	1.5982e-06			3680	1.95536e-06
3700	3.72269e-07	1.50661e-06			3700	1.84206e-06
3720	3.51037e-07	1.42012e-06			3720	1.73599e-06
3740	3.31217e-07	1.33978e-06			3740	1.63831e-06
3760	3.12014e-07	1.26198e-06			3760	1.54288e-06
3780	2.93953e-07	1.18853e-06			3780	1.45225e-06
3800	2.76089e-07	1.11636e-06			3800	1.36352e-06
3820	2.60106e-07	1.05137e-06			3820	1.2848e-06
3840	2.4495e-07	9.90208e-07			3840	1.20992e-06
3860	2.30972e-07	9.33228e-07			3860	1.1404e-06
3880	2.17309e-07	8.78281e-07			3880	1.07347e-06
3900	2.04619e-07	8.26556e-07			3900	1.01097e-06
3920	1.91957e-07	7.75489e-07			3920	9.47235e-07
3940	1.80655e-07	7.2958e-07			3940	8.91466e-07
3960	1.70029e-07	6.86699e-07			3960	8.38887e-07
3980	1.58876e-07	6.41449e-07			3980	7.8229e-07
4000	1.49467e-07	6.03476e-07			4000	7.36104e-07
4020	1.4069e-07	5.67917e-07			4020	6.92375e-07
4040	1.31937e-07	5.32478e-07			4040	6.51968e-07
4060	1.2404e-07	5.00651e-07			4060	6.12756e-07
4080	1.1679e-07	4.71186e-07			4080	5.76616e-07
4100	1.09752e-07	4.42838e-07			4100	5.42168e-07
4120	1.03204e-07	4.1628e-07			4120	5.09515e-07
4140	9.7017e-08	3.91341e-07			4140	4.78867e-07
4160	9.1266e-08	3.68008e-07			4160	4.50409e-07
4180	8.5754e-08	3.45846e-07			4180	4.2319e-07
4200	8.0646e-08	3.25118e-07			4200	3.9772e-07
4220	7.5715e-08	3.05261e-07			4220	3.73423e-07
4240	7.1112e-08	2.86649e-07			4240	3.50597e-07
4260	6.6844e-08	2.69427e-07			4260	3.29345e-07
4280	6.2828e-08	2.53192e-07			4280	3.0967e-07
4300	5.8445e-08	2.35513e-07			4300	2.87269e-07
4320	5.4876e-08	2.21116e-07			4320	2.6974e-07
4340	5.1577e-08	2.07766e-07			4340	2.53483e-07
4360	4.8454e-08	1.95206e-07			4360	2.3815e-07
4380	4.5345e-08	1.82618e-07			4380	2.23578e-07
4400	4.2587e-08	1.71526e-07			4400	2.10104e-07
4420	3.8968e-08	1.56908e-07			4420	1.9105e-07
4440	3.6599e-08	1.47374e-07			4440	1.79509e-07
4460	3.4384e-08	1.38417e-07			4460	1.68631e-07
4480	3.228e-08	1.29958e-07			4480	1.58252e-07
4500	2.9589e-08	1.19088e-07			4500	1.44635e-07
4520	2.7407e-08	1.10306e-07			4520	1.33818e-07
4540	2.5732e-08	1.03554e-07			4540	1.25599e-07
4560	2.4168e-08	9.7245e-08			4560	1.17986e-07
4580	2.2656e-08	9.1157e-08			4580	1.10603e-07
4600	2.1251e-08	8.5489e-08			4600	1.03702e-07
4620	1.9927e-08	8.0166e-08			4620	9.7217e-08
4640	1.8656e-08	7.5032e-08			4640	9.1078e-08
4660	1.7493e-08	7.0363e-08			4660	8.5422e-08
4680	1.6412e-08	6.5996e-08			4680	8.0143e-08
4700	2.2e-11	8.8e-11			4700	1.3e-10
4720	9e-12	3.7e-11			4720	5.3e-11
4740	5e-12	2e-11			4740	2.6e-11
4760	3e-12	1.1e-11			4760	1.5e-11
4780	2e-12	8e-12			4780	1e-11
4800	1e-12	5e-12			4800	7e-12
4820	1e-12	4e-12			4820	5e-12
4840	1e-12	3e-12			4840	4e-12
4860	1e-12	2e-12			4860	3e-12
4880	0	2e-12			4880	2e-12
4900	0	1e-12			4900	2e-12
4920	0	1e-12			4920	1e-12
4940	0	1e-12			4940	1e-12
4960	0	1e-12			4960	1e-12
4980	0	0			4980	1e-12
5000	0	0			5000	0
5020	0	0			5020	0
5040	0	0			5040	0
5060	0	0			5060	0
5080	0	0			5080	0
5100	0	0			5100	0
5120	0	0			5120	0
5140	0	0			5140	0
5160	0	0			5160	0
5180	0	0			5180	0
5200	0	0			5200	0
5220	0	0			5220	0
5240	0	0			5240	0
5260	0	0			5260	0
5280	0	0			5280	0
5300	0	0			5300	0
5320	0	0			5320	0
5340	0	0			5340	0
5360	0	0			5360	0
5380	0	0			5380	0
5400	0	0			5400	0
5420	0	0			5420	0
5440	0	0			5440	0
5460	0	0			5460	0
5480	0	0			5480	0
5500	0	0			5500	0
5520	0	0			5520	0
5540	0	0			5540	0
5560	0	0			5560	0
5580	0	0			5580	0
5600	0	0			5600	0
5620	0	0			5620	0
5640	0	0			5640	0
5660	0	0			5660	0
5680	0	0			5680	0
5700	0	0			5700	0
5720	0	0			5720	0
5740	0	0			5740	0
5760	0	0			5760	0
5780	0	0			5780	0
5800	0	0			5800	0
5820	0	0			5820	0
5840	0	0			5840	0
5860	0	0			5860	0
5880	0	0			5880	0
5900	0	0			5900	0
5920	0	0			5920	0
5940	0	0			5940	0
5960	0	0			5960	0
5980	0	0			5980	0
6000	0	0			6000	0
6020	0	0			6020	0
6040	0	0			6040	0
6060	0	0			6060	0
6080	0	0			6080	0
6100	0	0			6100	0
6120	0	0			6120	0
6140	0	0			6140	0
6160	0	0			6160	0
6180	0	0			6180	0
6200	0	0			6200	0
6220	0	0			6220	0
6240	0	0			6240	0
6260	0	0			6260	0
6280	0	0			6280	0
6300	0	0			6300	0
6320	0	0			6320	0
6340	0	0			6340	0
6360	0	0			6360	0
6380	0	0			6380	0
6400	0	0			6400	0
6420	0	0			6420	0
6440	0	0			6440	0
6460	0	0			6460	0
6480	0	0			6480	0
6500	0	0			6500	0
6520	0	0			6520	0
6540	0	0			6540	0
6560	0	0			6560	0
6580	0	0			6580	0
6600	0	0			6600	0
6620	0	0			6620	0
6640	0	0			6640	0
6660	0	0			6660	0
6680	0	0			6680	0
6700	0	0			6700	0
6720	0	0			6720	0
6740	0	0			6740	0
6760	0	0			6760	0
6780	0	0			6780	0
6800	0	0			6800	0
6820	0	0			6820	0
6840	0	0			6840	0
6860	0	0			6860	0
6880	0	0			6880	0
6900	0	0			6900	0
6920	0	0			6920	0
6940	0	0			6940	0
6960	0	0			6960	0
6980	0	0			6980	0
7000	0	0			7000	0
7020	0	0			7020	0
7040	0	0			7040	0
7060	0	0			7060	0
7080	0	0			7080	0
7100	0	0			7100	0
7120	0	0			7120	0
7140	0	0			7140	0
7160	0	0			7160	0
7180	0	0			7180	0
7200	0	0			7200	0
7220	0	0			7220	0
7240	0	0			7240	0
7260	0	0			7260	0
7280	0	0			7280	0
7300	0	0			7300	0
7320	0	0			7320	0
7340	0	0			7340	0
7360	0	0			7360	0
7380	0	0			7380	0
7400	0	0			7400	0
7420	0	0			7420	0
7440	0	0			7440	0
7460	0	0			7460	0
7480	0	0			7480	0
7500	0	0			7500	0
7520	0	0			7520	0
7540	0	0			7540	0
7560	0	0			7560	0
7580	0	0			7580	0
7600	0	0			7600	0
7620	0	0			7620	0
7640	0	0			7640	0
7660	0	0			7660	0
7680	0	0			7680	0
7700	0	0			7700	0
7720	0	0			7720	0
7740	0	0			7740	0
7760	0	0			7760	0
7780	0	0			7780	0
7800	0	0			7800	0
7820	0	0			7820	0
7840	0	0			7840	0
7860	0	0			7860	0
7880	0	0			7880	0
7900	0	0			7900	0
7920	0	0			7920	0
7940	0	0			7940	0
7960	0	0			7960	0
7980	0	0			7980	0
8000	0	0			8000	0
8020	0	0			8020	0
8040	0	0			8040	0
8060	0	0			8060	0
8080	0	0			8080	0
8100	0	0			8100	0
8120	0	0			8120	0
8140	0	0			8140	0
8160	0	0			8160	0
8180	0	0			8180	0
8200	0	0			8200	0
8220	0	0			8220	0
8240	0	0			8240	0
8260	0	0			8260	0
8280	0	0			8280	0
8300	0	0			8300	0
8320	0	0			8320	0
8340	0	0			8340	0
8360	0	0			8360	0
8380	0	0			8380	0
8400	0	0			8400	0
8420	0	0			8420	0
8440	0	0			8440	0
8460	0	0			8460	0
8480	0	0			8480	0
8500	0	0			8500	0
8520	0	0			8520	0
8540	0	0			8540	0
8560	0	0			8560	0
8580	0	0			8580	0
8600	0	0			8600	0
8620	0	0			8620	0
8640	0	0			8640	0
8660	0	0			8660	0
8680	0	0			8680	0
8700	0	0			8700	0
8720	0	0			8720	0
8740	0	0			8740	0
8760	0	0			8760	0
8780	0	0			8780	0
8800	0	0			8800	0
8820	0	0			8820	0
8840	0	0			8840	0
8860	0	0			8860	0
8880	0	0			8880	0
8900	0	0			8900	0
8920	0	0			8920	0
8940	0	0			8940	0
8960	0	0			8960	0
8980	0	0			8980	0
9000	0	0			9000	0
9020	0	0			9020	0
9040	0	0			9040	0
9060	0	0			9060	0
9080	0	0			9080	0
9100	0	0			9100	0
9120	0	0			9120	0
9140	0	0			9140	0
9160	0	0			9160	0
9180	0	0			9180	0
9200	0	0			9200	0
9220	0	0			9220	0
9240	0	0			9240	0
9260	0	0			9260	0
9280	0	0			9280	0
9300	0	0			9300	0
9320	0	0			9320	0
9340	0	0			9340	0
9360	0	0			9360	0
9380	0	0			9380	0
9400	0	0			9400	0
9420	0	0			9420	0
9440	0	0			9440	0
9460	0	0			9460	0
9480	0	0			9480	0
9500	0	0			9500	0
9520	0	0			9520	0
9540	0	0			9540	0
9560	0	0			9560	0
9580	0	0			9580	0
9600	0	0			9600	0
9620	0	0			9620	0
9640	0	0			9640	0
9660	0	0			9660	0
9680	0	0			9680	0
9700	0	0			9700	0
9720	0	0			9720	0
9740	0	0			9740	0
9760	0	0			9760	0
9780	0	0			9780	0
9800	0	0			9800	0
9820	0	0			9820	0
9840	0	0			9840	0
9860	0	0			9860	0
9880	0	0			9880	0
9900	0	0			9900	0
9920	0	0			9920	0
9940	0	0			9940	0
9960	0	0			9960	0
9980	0	0			9980	0
10000	0	0			10000	0

## Sheet: Figure 5b
Multiple Well					Single Well
T = 334 K					T = 334 K
	Population					Population
Energy level / cm-1	Isomer ia / (cm-1)-1	Isomer ib / (cm-1)-1			Energy level / cm-1	Isomer ib / (cm-1)-1
0	0	0			0	0
20	0	2.82204e-05			20	3.31859e-05
40	0	3.86371e-05			40	4.58525e-05
60	1.97793e-05	5.72774e-05			60	7.98401e-05
80	7.27664e-06	8.06251e-05			80	9.58578e-05
100	1.42582e-05	9.48577e-05			100	0.000114845
120	2.50062e-05	0.000109007			120	0.000139219
140	1.84787e-05	0.000124041			140	0.000149597
160	2.59531e-05	0.000137213			160	0.000164195
180	2.65896e-05	0.000140109			180	0.000173297
200	2.48847e-05	0.000174805			200	0.000211151
220	3.5313e-05	0.000194071			220	0.00023657
240	3.18379e-05	0.000187457			240	0.000228657
260	4.06122e-05	0.000229454			260	0.000279623
280	4.22161e-05	0.000229313			280	0.000276247
300	4.92836e-05	0.000248443			300	0.000301961
320	5.56257e-05	0.000260993			320	0.00031958
340	5.49304e-05	0.000288732			340	0.000350183
360	6.03274e-05	0.000288221			360	0.000360935
380	6.08659e-05	0.000312155			380	0.000376714
400	6.97657e-05	0.000345906			400	0.000423321
420	6.78967e-05	0.000342519			420	0.000421197
440	6.94441e-05	0.000359807			440	0.000434317
460	7.84717e-05	0.000375316			460	0.000462652
480	8.25077e-05	0.000389674			480	0.000477092
500	8.076e-05	0.000406837			500	0.000490462
520	9.22902e-05	0.000416195			520	0.000512444
540	9.2442e-05	0.000430475			540	0.000528416
560	9.67374e-05	0.000439736			560	0.000535371
580	9.84113e-05	0.00045042			580	0.000551427
600	9.91287e-05	0.000464409			600	0.000569227
620	0.000102612	0.000472548			620	0.000580552
640	0.000103052	0.000485255			640	0.000593298
660	0.000109528	0.000486904			660	0.000597342
680	0.000107291	0.000499007			680	0.000608944
700	0.000108532	0.000510297			700	0.000624053
720	0.000113027	0.000508915			720	0.000620791
740	0.000112799	0.000509509			740	0.000622392
760	0.000112882	0.00052186			760	0.000639359
780	0.000117179	0.000520428			780	0.000634267
800	0.000114569	0.000522337			800	0.000640468
820	0.000117648	0.000527296			820	0.000647113
840	0.000118848	0.000527177			840	0.000644745
860	0.000117444	0.000527902			860	0.00064613
880	0.000119729	0.000534358			880	0.000655716
900	0.000119421	0.00053026			900	0.000649534
920	0.000120766	0.000526633			920	0.000646181
940	0.000117936	0.000530928			940	0.000650142
960	0.000119649	0.000523599			960	0.000642599
980	0.00011904	0.000522859			980	0.000640812
1000	0.00011914	0.000525151			1000	0.000643232
1020	0.000118239	0.000518231			1020	0.000634004
1040	0.00011751	0.000516198			1040	0.000632083
1060	0.000117372	0.000516839			1060	0.000633594
1080	0.000117754	0.000508434			1080	0.000623712
1100	0.000116106	0.000503839			1100	0.000618464
1120	0.000115905	0.00050343			1120	0.000617306
1140	0.000115257	0.000492695			1140	0.000605537
1160	0.000112579	0.000487176			1160	0.000598431
1180	0.000112875	0.000485216			1180	0.000595299
1200	0.000110635	0.000477628			1200	0.000585833
1220	0.000109494	0.000469535			1220	0.000576574
1240	0.000108247	0.00046618			1240	0.000572015
1260	0.000107026	0.000457578			1260	0.000561703
1280	0.00010476	0.000451169			1280	0.000553147
1300	0.00010412	0.000445295			1300	0.000546289
1320	0.000102144	0.00043568			1320	0.000534838
1340	0.00010023	0.000427933			1340	0.000525293
1360	9.91125e-05	0.000422627			1360	0.000518993
1380	9.70849e-05	0.000414298			1380	0.000508226
1400	9.53338e-05	0.000406084			1400	0.000498356
1420	9.39999e-05	0.000399075			1420	0.000490294
1440	9.22704e-05	0.000390332			1440	0.000479288
1460	8.98417e-05	0.000382503			1460	0.000468924
1480	8.88939e-05	0.000375053			1480	0.000460852
1500	8.67245e-05	0.000365943			1500	0.000449034
1520	8.49237e-05	0.000357538			1520	0.000439349
1540	8.32947e-05	0.000351596			1540	0.000431843
1560	8.13764e-05	0.000342727			1560	0.000421259
1580	7.94475e-05	0.000334265			1580	0.000410885
1600	7.77725e-05	0.000327465			1600	0.000402526
1620	7.57398e-05	0.000318949			1620	0.000391846
1640	7.39625e-05	0.000311215			1640	0.000382131
1660	7.22742e-05	0.000303321			1660	0.00037271
1680	7.02378e-05	0.00029469			1680	0.000361857
1700	6.86253e-05	0.000286898			1700	0.000352275
1720	6.70718e-05	0.000281082			1720	0.000345278
1740	6.50764e-05	0.000271683			1740	0.00033439
1760	6.32824e-05	0.000264947			1760	0.000325182
1780	6.21457e-05	0.000258973			1780	0.000318704
1800	6.00521e-05	0.000251205			1800	0.000309004
1820	5.85567e-05	0.000244247			1820	0.000300075
1840	5.69198e-05	0.000237151			1840	0.00029196
1860	5.51748e-05	0.000230042			1860	0.000282816
1880	5.36141e-05	0.000223314			1880	0.000274359
1900	5.20899e-05	0.000216973			1900	0.000267101
1920	5.06679e-05	0.000210726			1920	0.000258886
1940	4.90206e-05	0.000203834			1940	0.000250525
1960	4.76564e-05	0.00019805			1960	0.000243701
1980	4.62154e-05	0.0001922			1980	0.000235799
2000	4.48219e-05	0.000185794			2000	0.0002287
2020	4.34317e-05	0.00018029			2020	0.000221685
2040	4.20742e-05	0.000174228			2040	0.000213922
2060	4.06485e-05	0.000168412			2060	0.000207087
2080	3.95224e-05	0.000163462			2080	0.000200999
2100	3.81789e-05	0.000157929			2100	0.000194146
2120	3.69574e-05	0.000152822			2120	0.000187864
2140	3.57486e-05	0.00014788			2140	0.000181841
2160	3.45113e-05	0.000142636			2160	0.000175455
2180	3.34242e-05	0.000138013			2180	0.000169494
2200	3.23238e-05	0.000133612			2200	0.000164215
2220	3.11884e-05	0.000128719			2220	0.000158149
2240	3.01074e-05	0.000124318			2240	0.000152516
2260	2.91235e-05	0.000120036			2260	0.000147467
2280	2.80498e-05	0.000115664			2280	0.00014204
2300	2.70836e-05	0.000111493			2300	0.000137056
2320	2.61546e-05	0.0001078			2320	0.000132365
2340	2.51924e-05	0.000103647			2340	0.000127488
2360	2.43107e-05	0.000100053			2360	0.000122997
2380	2.34535e-05	9.65099e-05			2380	0.000118532
2400	2.25708e-05	9.27858e-05			2400	0.000114019
2420	2.17346e-05	8.93389e-05			2420	0.000109777
2440	2.09589e-05	8.61017e-05			2440	0.000105753
2460	2.01405e-05	8.2734e-05			2460	0.00010166
2480	1.942e-05	7.97049e-05			2480	9.79089e-05
2500	1.86957e-05	7.68003e-05			2500	9.43408e-05
2520	1.79656e-05	7.36633e-05			2520	9.05392e-05
2540	1.73105e-05	7.10461e-05			2540	8.72206e-05
2560	1.66576e-05	6.82999e-05			2560	8.39349e-05
2580	1.60022e-05	6.5619e-05			2580	8.05562e-05
2600	1.53955e-05	6.30456e-05			2600	7.74763e-05
2620	1.47963e-05	6.06233e-05			2620	7.44994e-05
2640	1.42191e-05	5.81974e-05			2640	7.14912e-05
2660	1.36645e-05	5.59221e-05			2660	6.86898e-05
2680	1.31222e-05	5.3699e-05			2680	6.59931e-05
2700	1.2596e-05	5.15092e-05			2700	6.33057e-05
2720	1.20988e-05	4.94973e-05			2720	6.07818e-05
2740	1.16186e-05	4.75016e-05			2740	5.83799e-05
2760	1.11307e-05	4.55126e-05			2760	5.58746e-05
2780	1.06882e-05	4.36616e-05			2780	5.36134e-05
2800	1.02537e-05	4.19177e-05			2800	5.14692e-05
2820	9.83784e-06	4.01627e-05			2820	4.93233e-05
2840	9.43052e-06	3.8521e-05			2840	4.72777e-05
2860	9.04173e-06	3.69009e-05			2860	4.53408e-05
2880	8.65082e-06	3.53149e-05			2880	4.33474e-05
2900	8.2982e-06	3.38495e-05			2900	4.15722e-05
2920	7.95191e-06	3.24416e-05			2920	3.98373e-05
2940	7.61269e-06	3.10471e-05			2940	3.81138e-05
2960	7.29131e-06	2.97143e-05			2960	3.64789e-05
2980	6.98124e-06	2.84594e-05			2980	3.49338e-05
3000	6.67979e-06	2.72095e-05			3000	3.33972e-05
3020	6.39701e-06	2.60603e-05			3020	3.19855e-05
3040	6.10524e-06	2.4856e-05			3040	3.05366e-05
3060	5.83425e-06	2.37627e-05			3060	2.91859e-05
3080	5.58678e-06	2.27362e-05			3080	2.79302e-05
3100	5.34559e-06	2.17666e-05			3100	2.67341e-05
3120	5.10821e-06	2.07791e-05			3120	2.55322e-05
3140	4.88737e-06	1.98876e-05			3140	2.44265e-05
3160	4.62254e-06	1.87989e-05			3160	2.30373e-05
3180	4.40575e-06	1.7915e-05			3180	2.20044e-05
3200	4.21168e-06	1.71192e-05			3200	2.10255e-05
3220	4.02642e-06	1.63652e-05			3220	2.0097e-05
3240	3.84448e-06	1.56233e-05			3240	1.91799e-05
3260	3.67563e-06	1.49292e-05			3260	1.83418e-05
3280	3.50811e-06	1.42533e-05			3280	1.751e-05
3300	3.35211e-06	1.36112e-05			3300	1.67088e-05
3320	3.20188e-06	1.30042e-05			3320	1.59782e-05
3340	3.05705e-06	1.24078e-05			3340	1.52457e-05
3360	2.91487e-06	1.18343e-05			3360	1.4527e-05
3380	2.78347e-06	1.12917e-05			3380	1.38763e-05
3400	2.65516e-06	1.07755e-05			3400	1.32336e-05
3420	2.53362e-06	1.02755e-05			3420	1.26181e-05
3440	2.41691e-06	9.80284e-06			3440	1.20354e-05
3460	2.30523e-06	9.34795e-06			3460	1.14852e-05
3480	2.19657e-06	8.90476e-06			3480	1.09396e-05
3500	2.09603e-06	8.49592e-06			3500	1.04401e-05
3520	1.99889e-06	8.09968e-06			3520	9.94644e-06
3540	1.90427e-06	7.71642e-06			3540	9.48086e-06
3560	1.81575e-06	7.35362e-06			3560	9.03398e-06
3580	1.72954e-06	7.00637e-06			3580	8.59921e-06
3600	1.64653e-06	6.66601e-06			3600	8.18565e-06
3620	1.56969e-06	6.35656e-06			3620	7.80528e-06
3640	1.49517e-06	6.05206e-06			3640	7.42973e-06
3660	1.42356e-06	5.76329e-06			3660	7.0763e-06
3680	1.35622e-06	5.48778e-06			3680	6.73966e-06
3700	1.29041e-06	5.22244e-06			3700	6.41027e-06
3720	1.22849e-06	4.96983e-06			3720	6.09883e-06
3740	1.17028e-06	4.73383e-06			3740	5.80989e-06
3760	1.11301e-06	4.50174e-06			3760	5.52608e-06
3780	1.05869e-06	4.28056e-06			3780	5.25144e-06
3800	1.00235e-06	4.05298e-06			3800	4.96773e-06
3820	9.53453e-07	3.85392e-06			3820	4.72649e-06
3840	9.06588e-07	3.66487e-06			3840	4.49518e-06
3860	8.63092e-07	3.48726e-06			3860	4.27803e-06
3880	8.19876e-07	3.31362e-06			3880	4.0647e-06
3900	7.79197e-07	3.14755e-06			3900	3.86517e-06
3920	7.3683e-07	2.97673e-06			3920	3.64942e-06
3940	7.00161e-07	2.82763e-06			3940	3.46716e-06
3960	6.65443e-07	2.68754e-06			3960	3.29518e-06
3980	6.26047e-07	2.52761e-06			3980	3.09239e-06
4000	5.94837e-07	2.40166e-06			4000	2.93848e-06
4020	5.65253e-07	2.28173e-06			4020	2.79009e-06
4040	5.34536e-07	2.15731e-06			4040	2.65309e-06
4060	5.07457e-07	2.0482e-06			4060	2.51791e-06
4080	4.82397e-07	1.94622e-06			4080	2.39193e-06
4100	4.57625e-07	1.84646e-06			4100	2.27055e-06
4120	4.34496e-07	1.75256e-06			4120	2.15445e-06
4140	4.12362e-07	1.66337e-06			4140	2.04388e-06
4160	3.91732e-07	1.57956e-06			4160	1.94122e-06
4180	3.71628e-07	1.49878e-06			4180	1.84173e-06
4200	3.52863e-07	1.42255e-06			4200	1.74761e-06
4220	3.34436e-07	1.34835e-06			4220	1.65614e-06
4240	3.1711e-07	1.27825e-06			4240	1.57001e-06
4260	3.00946e-07	1.21302e-06			4260	1.48895e-06
4280	2.85676e-07	1.15126e-06			4280	1.41384e-06
4300	2.67774e-07	1.07904e-06			4300	1.32113e-06
4320	2.53814e-07	1.02271e-06			4320	1.25222e-06
4340	2.40909e-07	9.70439e-07			4340	1.18833e-06
4360	2.28541e-07	9.20716e-07			4360	1.12742e-06
4380	2.15818e-07	8.69158e-07			4380	1.06882e-06
4400	2.04681e-07	8.24386e-07			4400	1.01429e-06
4420	1.88366e-07	7.58468e-07			4420	9.26852e-07
4440	1.78641e-07	7.19332e-07			4440	8.7937e-07
4460	1.69486e-07	6.82281e-07			4460	8.34279e-07
4480	1.6068e-07	6.46884e-07			4480	7.90715e-07
4500	1.48256e-07	5.967e-07			4500	7.27149e-07
4520	1.38422e-07	5.57105e-07			4520	6.77968e-07
4540	1.31249e-07	5.28185e-07			4540	6.42662e-07
4560	1.2447e-07	5.00841e-07			4560	6.09703e-07
4580	1.17716e-07	4.73637e-07			4580	5.76633e-07
4600	1.11506e-07	4.48576e-07			4600	5.4596e-07
4620	1.05555e-07	4.24648e-07			4620	5.16647e-07
4640	9.9745e-08	4.01169e-07			4640	4.88574e-07
4660	9.447e-08	3.79986e-07			4660	4.62874e-07
4680	8.9468e-08	3.59763e-07			4680	4.38526e-07
4700	1.25e-10	5.02e-10			4700	7.46e-10
4720	5.3e-11	2.14e-10			4720	3.06e-10
4740	2.9e-11	1.17e-10			4740	1.52e-10
4760	1.7e-11	6.7e-11			4760	9e-11
4780	1.1e-11	4.5e-11			4780	6e-11
4800	8e-12	3.1e-11			4800	4.1e-11
4820	6e-12	2.2e-11			4820	3e-11
4840	4e-12	1.7e-11			4840	2.2e-11
4860	3e-12	1.3e-11			4860	1.7e-11
4880	2e-12	1e-11			4880	1.3e-11
4900	2e-12	7e-12			4900	1e-11
4920	1e-12	6e-12			4920	8e-12
4940	1e-12	5e-12			4940	6e-12
4960	1e-12	4e-12			4960	5e-12
4980	1e-12	3e-12			4980	4e-12
5000	1e-12	3e-12			5000	3e-12
5020	1e-12	2e-12			5020	3e-12
5040	0	2e-12			5040	2e-12
5060	0	1e-12			5060	2e-12
5080	0	1e-12			5080	2e-12
5100	0	1e-12			5100	1e-12
5120	0	1e-12			5120	1e-12
5140	0	1e-12			5140	1e-12
5160	0	1e-12			5160	1e-12
5180	0	1e-12			5180	1e-12
5200	0	0			5200	1e-12
5220	0	0			5220	1e-12
5240	0	0			5240	0
5260	0	0			5260	0
5280	0	0			5280	0
5300	0	0			5300	0
5320	0	0			5320	0
5340	0	0			5340	0
5360	0	0			5360	0
5380	0	0			5380	0
5400	0	0			5400	0
5420	0	0			5420	0
5440	0	0			5440	0
5460	0	0			5460	0
5480	0	0			5480	0
5500	0	0			5500	0
5520	0	0			5520	0
5540	0	0			5540	0
5560	0	0			5560	0
5580	0	0			5580	0
5600	0	0			5600	0
5620	0	0			5620	0
5640	0	0			5640	0
5660	0	0			5660	0
5680	0	0			5680	0
5700	0	0			5700	0
5720	0	0			5720	0
5740	0	0			5740	0
5760	0	0			5760	0
5780	0	0			5780	0
5800	0	0			5800	0
5820	0	0			5820	0
5840	0	0			5840	0
5860	0	0			5860	0
5880	0	0			5880	0
5900	0	0			5900	0
5920	0	0			5920	0
5940	0	0			5940	0
5960	0	0			5960	0
5980	0	0			5980	0
6000	0	0			6000	0
6020	0	0			6020	0
6040	0	0			6040	0
6060	0	0			6060	0
6080	0	0			6080	0
6100	0	0			6100	0
6120	0	0			6120	0
6140	0	0			6140	0
6160	0	0			6160	0
6180	0	0			6180	0
6200	0	0			6200	0
6220	0	0			6220	0
6240	0	0			6240	0
6260	0	0			6260	0
6280	0	0			6280	0
6300	0	0			6300	0
6320	0	0			6320	0
6340	0	0			6340	0
6360	0	0			6360	0
6380	0	0			6380	0
6400	0	0			6400	0
6420	0	0			6420	0
6440	0	0			6440	0
6460	0	0			6460	0
6480	0	0			6480	0
6500	0	0			6500	0
6520	0	0			6520	0
6540	0	0			6540	0
6560	0	0			6560	0
6580	0	0			6580	0
6600	0	0			6600	0
6620	0	0			6620	0
6640	0	0			6640	0
6660	0	0			6660	0
6680	0	0			6680	0
6700	0	0			6700	0
6720	0	0			6720	0
6740	0	0			6740	0
6760	0	0			6760	0
6780	0	0			6780	0
6800	0	0			6800	0
6820	0	0			6820	0
6840	0	0			6840	0
6860	0	0			6860	0
6880	0	0			6880	0
6900	0	0			6900	0
6920	0	0			6920	0
6940	0	0			6940	0
6960	0	0			6960	0
6980	0	0			6980	0
7000	0	0			7000	0
7020	0	0			7020	0
7040	0	0			7040	0
7060	0	0			7060	0
7080	0	0			7080	0
7100	0	0			7100	0
7120	0	0			7120	0
7140	0	0			7140	0
7160	0	0			7160	0
7180	0	0			7180	0
7200	0	0			7200	0
7220	0	0			7220	0
7240	0	0			7240	0
7260	0	0			7260	0
7280	0	0			7280	0
7300	0	0			7300	0
7320	0	0			7320	0
7340	0	0			7340	0
7360	0	0			7360	0
7380	0	0			7380	0
7400	0	0			7400	0
7420	0	0			7420	0
7440	0	0			7440	0
7460	0	0			7460	0
7480	0	0			7480	0
7500	0	0			7500	0
7520	0	0			7520	0
7540	0	0			7540	0
7560	0	0			7560	0
7580	0	0			7580	0
7600	0	0			7600	0
7620	0	0			7620	0
7640	0	0			7640	0
7660	0	0			7660	0
7680	0	0			7680	0
7700	0	0			7700	0
7720	0	0			7720	0
7740	0	0			7740	0
7760	0	0			7760	0
7780	0	0			7780	0
7800	0	0			7800	0
7820	0	0			7820	0
7840	0	0			7840	0
7860	0	0			7860	0
7880	0	0			7880	0
7900	0	0			7900	0
7920	0	0			7920	0
7940	0	0			7940	0
7960	0	0			7960	0
7980	0	0			7980	0
8000	0	0			8000	0
8020	0	0			8020	0
8040	0	0			8040	0
8060	0	0			8060	0
8080	0	0			8080	0
8100	0	0			8100	0
8120	0	0			8120	0
8140	0	0			8140	0
8160	0	0			8160	0
8180	0	0			8180	0
8200	0	0			8200	0
8220	0	0			8220	0
8240	0	0			8240	0
8260	0	0			8260	0
8280	0	0			8280	0
8300	0	0			8300	0
8320	0	0			8320	0
8340	0	0			8340	0
8360	0	0			8360	0
8380	0	0			8380	0
8400	0	0			8400	0
8420	0	0			8420	0
8440	0	0			8440	0
8460	0	0			8460	0
8480	0	0			8480	0
8500	0	0			8500	0
8520	0	0			8520	0
8540	0	0			8540	0
8560	0	0			8560	0
8580	0	0			8580	0
8600	0	0			8600	0
8620	0	0			8620	0
8640	0	0			8640	0
8660	0	0			8660	0
8680	0	0			8680	0
8700	0	0			8700	0
8720	0	0			8720	0
8740	0	0			8740	0
8760	0	0			8760	0
8780	0	0			8780	0
8800	0	0			8800	0
8820	0	0			8820	0
8840	0	0			8840	0
8860	0	0			8860	0
8880	0	0			8880	0
8900	0	0			8900	0
8920	0	0			8920	0
8940	0	0			8940	0
8960	0	0			8960	0
8980	0	0			8980	0
9000	0	0			9000	0
9020	0	0			9020	0
9040	0	0			9040	0
9060	0	0			9060	0
9080	0	0			9080	0
9100	0	0			9100	0
9120	0	0			9120	0
9140	0	0			9140	0
9160	0	0			9160	0
9180	0	0			9180	0
9200	0	0			9200	0
9220	0	0			9220	0
9240	0	0			9240	0
9260	0	0			9260	0
9280	0	0			9280	0
9300	0	0			9300	0
9320	0	0			9320	0
9340	0	0			9340	0
9360	0	0			9360	0
9380	0	0			9380	0
9400	0	0			9400	0
9420	0	0			9420	0
9440	0	0			9440	0
9460	0	0			9460	0
9480	0	0			9480	0
9500	0	0			9500	0
9520	0	0			9520	0
9540	0	0			9540	0
9560	0	0			9560	0
9580	0	0			9580	0
9600	0	0			9600	0
9620	0	0			9620	0
9640	0	0			9640	0
9660	0	0			9660	0
9680	0	0			9680	0
9700	0	0			9700	0
9720	0	0			9720	0
9740	0	0			9740	0
9760	0	0			9760	0
9780	0	0			9780	0
9800	0	0			9800	0
9820	0	0			9820	0
9840	0	0			9840	0
9860	0	0			9860	0
9880	0	0			9880	0
9900	0	0			9900	0
9920	0	0			9920	0
9940	0	0			9940	0
9960	0	0			9960	0
9980	0	0			9980	0
10000	0	0			10000	0

## Sheet: Figure5c
Multiple Well						Single Well
T = 245 K						T = 245 K
	Population						Population
Energy level / cm-1	Isomer iia / (cm-1)-1	Isomer iib / (cm-1)-1	Isomer iic / (cm-1)-1	Isomer iid / (cm-1)-1		Energy level / cm-1	Isomer iib / (cm-1)-1
0	0	0	0	0		0	0
20	0	1.14524e-06	0	0		20	3.43954e-06
40	6.44902e-06	2.40991e-06	0	0		40	7.44578e-06
60	1.68068e-06	9.19178e-07	0	0		60	9.76115e-06
80	4.17197e-06	2.694e-06	0	0		80	1.41851e-05
100	4.59118e-06	4.67246e-06	0	0		100	1.89879e-05
120	6.06192e-06	6.37981e-06	0	0		120	2.36298e-05
140	6.38854e-06	9.13472e-06	0	0		140	2.99197e-05
160	7.43823e-06	1.20285e-05	0	0		160	3.59276e-05
180	9.39312e-06	1.5546e-05	0	0		180	4.72451e-05
200	1.17453e-05	1.95287e-05	0	0		200	5.96194e-05
220	1.29308e-05	2.41613e-05	0	0		220	7.1615e-05
240	1.57496e-05	2.78847e-05	0	0		240	8.20606e-05
260	1.79089e-05	3.34202e-05	0	0		260	9.73608e-05
280	2.07143e-05	3.83225e-05	0	0		280	0.000114548
300	2.23187e-05	4.33816e-05	0	0		300	0.00012818
320	2.45131e-05	4.86289e-05	2.68697e-07	0		320	0.00014141
340	2.75523e-05	5.43297e-05	7.86657e-07	0		340	0.000161039
360	3.06418e-05	6.07991e-05	1.4001e-06	0		360	0.000179666
380	3.28978e-05	6.81024e-05	2.39968e-06	0		380	0.00019949
400	3.62879e-05	7.36752e-05	3.76783e-06	0		400	0.000216558
420	3.89691e-05	8.16492e-05	5.25292e-06	0		420	0.000239537
440	4.18065e-05	8.96826e-05	7.07296e-06	0		440	0.000262748
460	4.43312e-05	9.70261e-05	9.43775e-06	0		460	0.000282742
480	4.63449e-05	0.000104843	1.20204e-05	0		480	0.000301834
500	4.95057e-05	0.00011218	1.54149e-05	0		500	0.000323941
520	5.24817e-05	0.000119559	1.93475e-05	0		520	0.000346428
540	5.45768e-05	0.000128422	2.35819e-05	0		540	0.000370014
560	5.78906e-05	0.000134668	2.84407e-05	1.6518e-08		560	0.000390125
580	6.05171e-05	0.000142281	3.39536e-05	8.0315e-08		580	0.0004138
600	6.32885e-05	0.000149835	3.99218e-05	1.30918e-07		600	0.000436792
620	6.5192e-05	0.000157395	4.62064e-05	1.70926e-07		620	0.000456853
640	6.74723e-05	0.000164565	5.30988e-05	2.21538e-07		640	0.000477176
660	6.97826e-05	0.000170938	6.07545e-05	2.61106e-07		660	0.000497448
680	7.16415e-05	0.000178031	6.87111e-05	3.10468e-07		680	0.000517505
700	7.35965e-05	0.000185124	7.72593e-05	3.85264e-07		700	0.000538108
720	7.54121e-05	0.000191286	8.64924e-05	4.62499e-07		720	0.000555063
740	7.71225e-05	0.000197235	9.60507e-05	5.79258e-07		740	0.000573673
760	7.87526e-05	0.000202746	0.000106038	6.83899e-07		760	0.000589984
780	7.98359e-05	0.000208664	0.000116007	8.56716e-07		780	0.000605747
800	8.11351e-05	0.000213946	0.000126521	9.44075e-07		800	0.000621041
820	8.22601e-05	0.000218308	0.00013734	1.12274e-06		820	0.0006343
840	8.32747e-05	0.00022335	0.000148531	1.19099e-06		840	0.000648779
860	8.40749e-05	0.00022781	0.000159891	1.35787e-06		860	0.000661566
880	8.48508e-05	0.000231351	0.000171227	1.44871e-06		880	0.000671617
900	8.55066e-05	0.000234842	0.000182907	1.62898e-06		900	0.000683544
920	8.59247e-05	0.000237715	0.000194404	1.77059e-06		920	0.000691572
940	8.61886e-05	0.000240725	0.00020557	1.95293e-06		940	0.000699228
960	8.6346e-05	0.000242971	0.000217045	2.1322e-06		960	0.0007065
980	8.62779e-05	0.000244592	0.000228117	2.2991e-06		980	0.000710861
1000	8.6312e-05	0.000246738	0.000239499	2.46581e-06		1000	0.000716979
1020	8.61322e-05	0.000248019	0.000250648	2.60785e-06		1020	0.000721019
1040	8.57882e-05	0.000248844	0.000261268	2.76201e-06		1040	0.000722968
1060	8.55037e-05	0.000249624	0.00027206	2.904e-06		1060	0.000726354
1080	8.49523e-05	0.000249671	0.000282086	3.06827e-06		1080	0.000726257
1100	8.42411e-05	0.000249942	0.000291794	3.22207e-06		1100	0.000725882
1120	8.35833e-05	0.000249335	0.00030118	3.38597e-06		1120	0.000724621
1140	8.26924e-05	0.000248385	0.000309878	3.54398e-06		1140	0.000721529
1160	8.18594e-05	0.000247794	0.000318712	3.69348e-06		1160	0.00071962
1180	8.09296e-05	0.000246407	0.000326784	3.83124e-06		1180	0.000715743
1200	7.98478e-05	0.000244782	0.000334297	3.94865e-06		1200	0.000710658
1220	7.87995e-05	0.000243091	0.000341674	4.06867e-06		1220	0.000706363
1240	7.76228e-05	0.000240941	0.000348202	4.17889e-06		1240	0.000699912
1260	7.63759e-05	0.000238804	0.000354217	4.28582e-06		1260	0.000693177
1280	7.50736e-05	0.00023615	0.000359654	4.39981e-06		1280	0.000685567
1300	7.37441e-05	0.000233295	0.000364454	4.49219e-06		1300	0.000676987
1320	7.24054e-05	0.000230528	0.000368994	4.59817e-06		1320	0.000668904
1340	7.09653e-05	0.000227371	0.000372818	4.67391e-06		1340	0.000659556
1360	6.95383e-05	0.000224064	0.000376095	4.75211e-06		1360	0.00064958
1380	6.80849e-05	0.000220634	0.000379001	4.8064e-06		1380	0.000639852
1400	6.65805e-05	0.000217051	0.000381219	4.86359e-06		1400	0.000629354
1420	6.50718e-05	0.000213394	0.00038287	4.90577e-06		1420	0.000618602
1440	6.35141e-05	0.000209436	0.000383875	4.94765e-06		1440	0.000606991
1460	6.19499e-05	0.000205465	0.00038442	4.98264e-06		1460	0.000595538
1480	6.0414e-05	0.000201468	0.000384584	5.0106e-06		1480	0.000583914
1500	5.88393e-05	0.000197293	0.000384109	5.03298e-06		1500	0.00057149
1520	5.72819e-05	0.000193128	0.000383319	5.04406e-06		1520	0.000559401
1540	5.57376e-05	0.000188863	0.00038202	5.04824e-06		1540	0.000547015
1560	5.41774e-05	0.000184549	0.000380203	5.03995e-06		1560	0.000534419
1580	5.26068e-05	0.000180178	0.000377884	5.02528e-06		1580	0.000521923
1600	5.10617e-05	0.000175752	0.000375162	5.00734e-06		1600	0.000508658
1620	4.95328e-05	0.000171367	0.000372147	4.98207e-06		1620	0.00049603
1640	4.80139e-05	0.000166963	0.000368729	4.95754e-06		1640	0.000483304
1660	4.65167e-05	0.00016254	0.00036494	4.91941e-06		1660	0.000469997
1680	4.50503e-05	0.000158178	0.000360954	4.88521e-06		1680	0.000457397
1700	4.3593e-05	0.000153801	0.00035659	4.8367e-06		1700	0.000444729
1720	4.21604e-05	0.000149453	0.000351912	4.78852e-06		1720	0.000431954
1740	4.07363e-05	0.000145096	0.000346884	4.7282e-06		1740	0.000419528
1760	3.93359e-05	0.000140772	0.000341614	4.66833e-06		1760	0.000406727
1780	3.79715e-05	0.000136509	0.000336143	4.60311e-06		1780	0.000394479
1800	3.66298e-05	0.000132291	0.000330462	4.53572e-06		1800	0.000382286
1820	3.53129e-05	0.000128121	0.000324584	4.46593e-06		1820	0.000369784
1840	3.4044e-05	0.00012405	0.000318666	4.39314e-06		1840	0.000358009
1860	3.27905e-05	0.000120007	0.000312504	4.3181e-06		1860	0.000346192
1880	3.15616e-05	0.000116021	0.00030617	4.23777e-06		1880	0.000334125
1900	3.03542e-05	0.000112058	0.000299606	4.1547e-06		1900	0.000322872
1920	2.91865e-05	0.000108206	0.000293052	4.06962e-06		1920	0.000311619
1940	2.80445e-05	0.000104417	0.000286384	3.98311e-06		1940	0.000300762
1960	2.69406e-05	0.000100723	0.000279697	3.89637e-06		1960	0.000290158
1980	2.58631e-05	9.70951e-05	0.00027293	3.80729e-06		1980	0.000278526
2000	2.48258e-05	9.35835e-05	0.000266248	3.72043e-06		2000	0.000268421
2020	2.38177e-05	9.01411e-05	0.000259499	3.63041e-06		2020	0.000258585
2040	2.28361e-05	8.67733e-05	0.000252716	3.54107e-06		2040	0.000248719
2060	2.18789e-05	8.34691e-05	0.000245879	3.44895e-06		2060	0.000239309
2080	2.09563e-05	8.02598e-05	0.000239094	3.35811e-06		2080	0.000230114
2100	2.00483e-05	7.70798e-05	0.000232171	3.26405e-06		2100	0.000221115
2120	1.91828e-05	7.40392e-05	0.000225444	3.17276e-06		2120	0.00021242
2140	1.83334e-05	7.10277e-05	0.000218599	3.07972e-06		2140	0.000203796
2160	1.75325e-05	6.81781e-05	0.000212055	2.99017e-06		2160	0.000195557
2180	1.67598e-05	6.54185e-05	0.000205593	2.90231e-06		2180	0.000187635
2200	1.60144e-05	6.2738e-05	0.000199189	2.81403e-06		2200	0.000179796
2220	1.52926e-05	6.01297e-05	0.000192834	2.72706e-06		2220	0.000172152
2240	1.4587e-05	5.7565e-05	0.000186447	2.63854e-06		2240	0.000164919
2260	1.38689e-05	5.49252e-05	0.00017964	2.5444e-06		2260	0.000157934
2280	1.32274e-05	5.2572e-05	0.0001736	2.46042e-06		2280	0.000151041
2300	1.26095e-05	5.02933e-05	0.000167655	2.37781e-06		2300	0.00014431
2320	1.2016e-05	4.80911e-05	0.000161819	2.2966e-06		2320	0.000138076
2340	1.14507e-05	4.59869e-05	0.000156167	2.21768e-06		2340	0.000131962
2360	1.0907e-05	4.3954e-05	0.000150623	2.14043e-06		2360	0.000125984
2380	1.03813e-05	4.19769e-05	0.000145137	2.0635e-06		2380	0.000120359
2400	9.88071e-06	4.00864e-05	0.000139827	1.98926e-06		2400	0.000114894
2420	9.38024e-06	3.81834e-05	0.000134351	1.91225e-06		2420	0.00010966
2440	8.92085e-06	3.64327e-05	0.000129292	1.84117e-06		2440	0.0001046
2460	8.4796e-06	3.47433e-05	0.000124344	1.7715e-06		2460	9.96267e-05
2480	8.05486e-06	3.31103e-05	0.000119492	1.70302e-06		2480	9.50283e-05
2500	7.65256e-06	3.15566e-05	0.000114826	1.63728e-06		2500	9.05007e-05
2520	7.26829e-06	3.00673e-05	0.000110297	1.57319e-06		2520	8.59362e-05
2540	6.89847e-06	2.86281e-05	0.000105861	1.51061e-06		2540	8.18401e-05
2560	6.54724e-06	2.72547e-05	0.000101582	1.44994e-06		2560	7.78617e-05
2580	6.20173e-06	2.58963e-05	9.72744e-05	1.38901e-06		2580	7.39633e-05
2600	5.88199e-06	2.46372e-05	9.3259e-05	1.332e-06		2600	7.02941e-05
2620	5.57173e-06	2.34082e-05	8.92829e-05	1.27562e-06		2620	6.67722e-05
2640	5.2785e-06	2.22429e-05	8.54774e-05	1.22153e-06		2640	6.35219e-05
2660	5.00184e-06	2.11403e-05	8.18445e-05	1.16988e-06		2660	6.02918e-05
2680	4.73846e-06	2.00862e-05	7.83341e-05	1.11997e-06		2680	5.70484e-05
2700	4.48762e-06	1.90788e-05	7.49442e-05	1.07169e-06		2700	5.42067e-05
2720	4.24709e-06	1.81089e-05	7.16442e-05	1.02475e-06		2720	5.119e-05
2740	4.00447e-06	1.71236e-05	6.82247e-05	9.75976e-07		2740	4.84346e-05
2760	3.78865e-06	1.62472e-05	6.51847e-05	9.32672e-07		2760	4.59166e-05
2780	3.57638e-06	1.53805e-05	6.21338e-05	8.89133e-07		2780	4.35292e-05
2800	3.37987e-06	1.45762e-05	5.92859e-05	8.48498e-07		2800	4.12909e-05
2820	3.19369e-06	1.38116e-05	5.65549e-05	8.09507e-07		2820	3.90691e-05
2840	3.01645e-06	1.30815e-05	5.39215e-05	7.7187e-07		2840	3.63886e-05
2860	2.85031e-06	1.23949e-05	5.14273e-05	7.36256e-07		2860	3.44881e-05
2880	2.68965e-06	1.1728e-05	4.8977e-05	7.01205e-07		2880	3.26231e-05
2900	2.53565e-06	1.10865e-05	4.65956e-05	6.67184e-07		2900	3.01492e-05
2920	2.39366e-06	1.04937e-05	4.43842e-05	6.35533e-07		2920	2.8421e-05
2940	2.24382e-06	9.86296e-06	4.19784e-05	6.01131e-07		2940	2.69074e-05
2960	2.11539e-06	9.32304e-06	3.99268e-05	5.7176e-07		2960	2.544e-05
2980	1.99188e-06	8.80161e-06	3.79253e-05	5.43116e-07		2980	2.39546e-05
3000	1.87146e-06	8.29099e-06	3.59419e-05	5.14716e-07		3000	2.26255e-05
3020	1.76422e-06	7.83614e-06	3.4174e-05	4.89392e-07		3020	2.13836e-05
3040	1.66148e-06	7.39862e-06	3.24576e-05	4.64815e-07		3040	2.01441e-05
3060	1.56147e-06	6.9709e-06	3.07607e-05	4.40498e-07		3060	1.89774e-05
3080	1.47107e-06	6.58396e-06	2.9222e-05	4.18463e-07		3080	1.78953e-05
3100	1.34541e-06	6.03657e-06	2.69464e-05	3.85856e-07		3100	1.69085e-05
3120	1.26484e-06	5.68913e-06	2.55399e-05	3.65706e-07		3120	1.59406e-05
3140	1.18989e-06	5.36521e-06	2.42213e-05	3.46805e-07		3140	1.4658e-05
3160	1.11505e-06	5.04003e-06	2.28798e-05	3.27579e-07		3160	1.38226e-05
3180	1.0478e-06	4.74755e-06	2.16707e-05	3.10247e-07		3180	1.30104e-05
3200	9.84786e-07	4.4728e-06	2.05278e-05	2.9386e-07		3200	1.18909e-05
3220	9.25496e-07	4.21354e-06	1.94422e-05	2.783e-07		3220	1.11824e-05
3240	8.69504e-07	3.96801e-06	1.8407e-05	2.63455e-07		3240	1.05378e-05
3260	8.07047e-07	3.69169e-06	1.72156e-05	2.46384e-07		3260	9.93787e-06
3280	7.58364e-07	3.47709e-06	1.62997e-05	2.33249e-07		3280	9.3532e-06
3300	7.10259e-07	3.26408e-06	1.53804e-05	2.20072e-07		3300	8.55217e-06
3320	6.66611e-07	3.07057e-06	1.45427e-05	2.08061e-07		3320	8.06151e-06
3340	6.25827e-07	2.8893e-06	1.37535e-05	1.96747e-07		3340	7.50783e-06
3360	5.8761e-07	2.71901e-06	1.3008e-05	1.8606e-07		3360	6.70011e-06
3380	5.51508e-07	2.55773e-06	1.22972e-05	1.75868e-07		3380	6.3078e-06
3400	5.14987e-07	2.39371e-06	1.15653e-05	1.6538e-07		3400	5.93793e-06
3420	4.61562e-07	2.15015e-06	1.04392e-05	1.49254e-07		3420	5.57941e-06
3440	4.32273e-07	2.01816e-06	9.84569e-06	1.4075e-07		3440	5.2541e-06
3460	3.98829e-07	1.8661e-06	9.14738e-06	1.30746e-07		3460	4.84866e-06
3480	3.73774e-07	1.75267e-06	8.63208e-06	1.23363e-07		3480	4.56134e-06
3500	3.50194e-07	1.64566e-06	8.14306e-06	1.16355e-07		3500	4.28799e-06
3520	3.28423e-07	1.54667e-06	7.68878e-06	1.09846e-07		3520	9.1328e-08
3540	3.07891e-07	1.45307e-06	7.25674e-06	1.03657e-07		3540	3.3949e-08
3560	2.84971e-07	1.34775e-06	6.76149e-06	9.6565e-08		3560	1.2849e-08
3580	2.64996e-07	1.25592e-06	6.32922e-06	9.0376e-08		3580	6.092e-09
3600	2.47642e-07	1.17612e-06	5.95364e-06	8.4997e-08		3600	3.283e-09
3620	2.13374e-07	1.01548e-06	5.16327e-06	7.3701e-08		3620	1.906e-09
3640	1.99055e-07	9.49285e-07	4.8479e-06	6.9186e-08		3640	1.191e-09
3660	1.84401e-07	8.81204e-07	4.51982e-06	6.4492e-08		3660	7.79e-10
3680	1.72546e-07	8.26232e-07	4.25616e-06	6.0718e-08		3680	4.78e-10
3700	1.61737e-07	7.76038e-07	4.01469e-06	5.7262e-08		3700	3.23e-10
3720	1.5079e-07	7.24966e-07	3.76638e-06	5.3709e-08		3720	2.27e-10
3740	1.40795e-07	6.78263e-07	3.53856e-06	5.045e-08		3740	1.52e-10
3760	1.31613e-07	6.35284e-07	3.32814e-06	4.7441e-08		3760	1.11e-10
3780	5.216e-09	2.5228e-08	1.32709e-07	1.891e-09		3780	8.2e-11
3800	1.675e-09	8.116e-09	4.2868e-08	6.11e-10		3800	6.1e-11
3820	6.97e-10	3.386e-09	1.796e-08	2.56e-10		3820	4.6e-11
3840	3.34e-10	1.626e-09	8.66e-09	1.23e-10		3840	3.2e-11
3860	1.81e-10	8.82e-10	4.713e-09	6.7e-11		3860	2.5e-11
3880	1.06e-10	5.19e-10	2.786e-09	4e-11		3880	1.9e-11
3900	6.5e-11	3.16e-10	1.703e-09	2.4e-11		3900	1.4e-11
3920	4.1e-11	2.02e-10	1.094e-09	1.6e-11		3920	1.1e-11
3940	2.3e-11	1.15e-10	6.24e-10	9e-12		3940	9e-12
3960	1.6e-11	7.7e-11	4.19e-10	6e-12		3960	7e-12
3980	1.1e-11	5.2e-11	2.86e-10	4e-12		3980	6e-12
4000	7e-12	3.6e-11	1.96e-10	3e-12		4000	5e-12
4020	5e-12	2.5e-11	1.4e-10	2e-12		4020	4e-12
4040	4e-12	1.9e-11	1.02e-10	1e-12		4040	3e-12
4060	3e-12	1.4e-11	7.6e-11	1e-12		4060	2e-12
4080	2e-12	1e-11	5.7e-11	1e-12		4080	2e-12
4100	1e-12	7e-12	4.2e-11	1e-12		4100	2e-12
4120	1e-12	6e-12	3.2e-11	0		4120	1e-12
4140	1e-12	4e-12	2e-11	0		4140	1e-12
4160	1e-12	3e-12	1.6e-11	0		4160	1e-12
4180	0	2e-12	1.2e-11	0		4180	1e-12
4200	0	2e-12	1e-11	0		4200	0
4220	0	1e-12	8e-12	0		4220	0
4240	0	1e-12	6e-12	0		4240	0
4260	0	1e-12	5e-12	0		4260	0
4280	0	1e-12	4e-12	0		4280	0
4300	0	1e-12	3e-12	0		4300	0
4320	0	0	3e-12	0		4320	0
4340	0	0	2e-12	0		4340	0
4360	0	0	2e-12	0		4360	0
4380	0	0	1e-12	0		4380	0
4400	0	0	1e-12	0		4400	0
4420	0	0	1e-12	0		4420	0
4440	0	0	1e-12	0		4440	0
4460	0	0	0	0		4460	0
4480	0	0	0	0		4480	0
4500	0	0	0	0		4500	0
4520	0	0	0	0		4520	0
4540	0	0	0	0		4540	0
4560	0	0	0	0		4560	0
4580	0	0	0	0		4580	0
4600	0	0	0	0		4600	0
4620	0	0	0	0		4620	0
4640	0	0	0	0		4640	0
4660	0	0	0	0		4660	0
4680	0	0	0	0		4680	0
4700	0	0	0	0		4700	0
4720	0	0	0	0		4720	0
4740	0	0	0	0		4740	0
4760	0	0	0	0		4760	0
4780	0	0	0	0		4780	0
4800	0	0	0	0		4800	0
4820	0	0	0	0		4820	0
4840	0	0	0	0		4840	0
4860	0	0	0	0		4860	0
4880	0	0	0	0		4880	0
4900	0	0	0	0		4900	0
4920	0	0	0	0		4920	0
4940	0	0	0	0		4940	0
4960	0	0	0	0		4960	0
4980	0	0	0	0		4980	0
5000	0	0	0	0		5000	0
5020	0	0	0	0		5020	0
5040	0	0	0	0		5040	0
5060	0	0	0	0		5060	0
5080	0	0	0	0		5080	0
5100	0	0	0	0		5100	0
5120	0	0	0	0		5120	0
5140	0	0	0	0		5140	0
5160	0	0	0	0		5160	0
5180	0	0	0	0		5180	0
5200	0	0	0	0		5200	0
5220	0	0	0	0		5220	0
5240	0	0	0	0		5240	0
5260	0	0	0	0		5260	0
5280	0	0	0	0		5280	0
5300	0	0	0	0		5300	0
5320	0	0	0	0		5320	0
5340	0	0	0	0		5340	0
5360	0	0	0	0		5360	0
5380	0	0	0	0		5380	0
5400	0	0	0	0		5400	0
5420	0	0	0	0		5420	0
5440	0	0	0	0		5440	0
5460	0	0	0	0		5460	0
5480	0	0	0	0		5480	0
5500	0	0	0	0		5500	0
5520	0	0	0	0		5520	0
5540	0	0	0	0		5540	0
5560	0	0	0	0		5560	0
5580	0	0	0	0		5580	0
5600	0	0	0	0		5600	0
5620	0	0	0	0		5620	0
5640	0	0	0	0		5640	0
5660	0	0	0	0		5660	0
5680	0	0	0	0		5680	0
5700	0	0	0	0		5700	0
5720	0	0	0	0		5720	0
5740	0	0	0	0		5740	0
5760	0	0	0	0		5760	0
5780	0	0	0	0		5780	0
5800	0	0	0	0		5800	0
5820	0	0	0	0		5820	0
5840	0	0	0	0		5840	0
5860	0	0	0	0		5860	0
5880	0	0	0	0		5880	0
5900	0	0	0	0		5900	0
5920	0	0	0	0		5920	0
5940	0	0	0	0		5940	0
5960	0	0	0	0		5960	0
5980	0	0	0	0		5980	0
6000	0	0	0	0		6000	0
6020	0	0	0	0		6020	0
6040	0	0	0	0		6040	0
6060	0	0	0	0		6060	0
6080	0	0	0	0		6080	0
6100	0	0	0	0		6100	0
6120	0	0	0	0		6120	0
6140	0	0	0	0		6140	0
6160	0	0	0	0		6160	0
6180	0	0	0	0		6180	0
6200	0	0	0	0		6200	0
6220	0	0	0	0		6220	0
6240	0	0	0	0		6240	0
6260	0	0	0	0		6260	0
6280	0	0	0	0		6280	0
6300	0	0	0	0		6300	0
6320	0	0	0	0		6320	0
6340	0	0	0	0		6340	0
6360	0	0	0	0		6360	0
6380	0	0	0	0		6380	0
6400	0	0	0	0		6400	0
6420	0	0	0	0		6420	0
6440	0	0	0	0		6440	0
6460	0	0	0	0		6460	0
6480	0	0	0	0		6480	0
6500	0	0	0	0		6500	0
6520	0	0	0	0		6520	0
6540	0	0	0	0		6540	0
6560	0	0	0	0		6560	0
6580	0	0	0	0		6580	0
6600	0	0	0	0		6600	0
6620	0	0	0	0		6620	0
6640	0	0	0	0		6640	0
6660	0	0	0	0		6660	0
6680	0	0	0	0		6680	0
6700	0	0	0	0		6700	0
6720	0	0	0	0		6720	0
6740	0	0	0	0		6740	0
6760	0	0	0	0		6760	0
6780	0	0	0	0		6780	0
6800	0	0	0	0		6800	0
6820	0	0	0	0		6820	0
6840	0	0	0	0		6840	0
6860	0	0	0	0		6860	0
6880	0	0	0	0		6880	0
6900	0	0	0	0		6900	0
6920	0	0	0	0		6920	0
6940	0	0	0	0		6940	0
6960	0	0	0	0		6960	0
6980	0	0	0	0		6980	0
7000	0	0	0	0		7000	0
7020	0	0	0	0		7020	0
7040	0	0	0	0		7040	0
7060	0	0	0	0		7060	0
7080	0	0	0	0		7080	0
7100	0	0	0	0		7100	0
7120	0	0	0	0		7120	0
7140	0	0	0	0		7140	0
7160	0	0	0	0		7160	0
7180	0	0	0	0		7180	0
7200	0	0	0	0		7200	0
7220	0	0	0	0		7220	0
7240	0	0	0	0		7240	0
7260	0	0	0	0		7260	0
7280	0	0	0	0		7280	0
7300	0	0	0	0		7300	0
7320	0	0	0	0		7320	0
7340	0	0	0	0		7340	0
7360	0	0	0	0		7360	0
7380	0	0	0	0		7380	0
7400	0	0	0	0		7400	0
7420	0	0	0	0		7420	0
7440	0	0	0	0		7440	0
7460	0	0	0	0		7460	0
7480	0	0	0	0		7480	0
7500	0	0	0	0		7500	0
7520	0	0	0	0		7520	0
7540	0	0	0	0		7540	0
7560	0	0	0	0		7560	0
7580	0	0	0	0		7580	0
7600	0	0	0	0		7600	0
7620	0	0	0	0		7620	0
7640	0	0	0	0		7640	0
7660	0	0	0	0		7660	0
7680	0	0	0	0		7680	0
7700	0	0	0	0		7700	0
7720	0	0	0	0		7720	0
7740	0	0	0	0		7740	0
7760	0	0	0	0		7760	0
7780	0	0	0	0		7780	0
7800	0	0	0	0		7800	0
7820	0	0	0	0		7820	0
7840	0	0	0	0		7840	0
7860	0	0	0	0		7860	0
7880	0	0	0	0		7880	0
7900	0	0	0	0		7900	0
7920	0	0	0	0		7920	0
7940	0	0	0	0		7940	0
7960	0	0	0	0		7960	0
7980	0	0	0	0		7980	0
8000	0	0	0	0		8000	0
8020	0	0	0	0		8020	0
8040	0	0	0	0		8040	0
8060	0	0	0	0		8060	0
8080	0	0	0	0		8080	0
8100	0	0	0	0		8100	0
8120	0	0	0	0		8120	0
8140	0	0	0	0		8140	0
8160	0	0	0	0		8160	0
8180	0	0	0	0		8180	0
8200	0	0	0	0		8200	0
8220	0	0	0	0		8220	0
8240	0	0	0	0		8240	0
8260	0	0	0	0		8260	0
8280	0	0	0	0		8280	0
8300	0	0	0	0		8300	0
8320	0	0	0	0		8320	0
8340	0	0	0	0		8340	0
8360	0	0	0	0		8360	0
8380	0	0	0	0		8380	0
8400	0	0	0	0		8400	0
8420	0	0	0	0		8420	0
8440	0	0	0	0		8440	0
8460	0	0	0	0		8460	0
8480	0	0	0	0		8480	0
8500	0	0	0	0		8500	0
8520	0	0	0	0		8520	0
8540	0	0	0	0		8540	0
8560	0	0	0	0		8560	0
8580	0	0	0	0		8580	0
8600	0	0	0	0		8600	0
8620	0	0	0	0		8620	0
8640	0	0	0	0		8640	0
8660	0	0	0	0		8660	0
8680	0	0	0	0		8680	0
8700	0	0	0	0		8700	0
8720	0	0	0	0		8720	0
8740	0	0	0	0		8740	0
8760	0	0	0	0		8760	0
8780	0	0	0	0		8780	0
8800	0	0	0	0		8800	0
8820	0	0	0	0		8820	0
8840	0	0	0	0		8840	0
8860	0	0	0	0		8860	0
8880	0	0	0	0		8880	0
8900	0	0	0	0		8900	0
8920	0	0	0	0		8920	0
8940	0	0	0	0		8940	0
8960	0	0	0	0		8960	0
8980	0	0	0	0		8980	0
9000	0	0	0	0		9000	0
9020	0	0	0	0		9020	0
9040	0	0	0	0		9040	0
9060	0	0	0	0		9060	0
9080	0	0	0	0		9080	0
9100	0	0	0	0		9100	0
9120	0	0	0	0		9120	0
9140	0	0	0	0		9140	0
9160	0	0	0	0		9160	0
9180	0	0	0	0		9180	0
9200	0	0	0	0		9200	0
9220	0	0	0	0		9220	0
9240	0	0	0	0		9240	0
9260	0	0	0	0		9260	0
9280	0	0	0	0		9280	0
9300	0	0	0	0		9300	0
9320	0	0	0	0		9320	0
9340	0	0	0	0		9340	0
9360	0	0	0	0		9360	0
9380	0	0	0	0		9380	0
9400	0	0	0	0		9400	0
9420	0	0	0	0		9420	0
9440	0	0	0	0		9440	0
9460	0	0	0	0		9460	0
9480	0	0	0	0		9480	0
9500	0	0	0	0		9500	0
9520	0	0	0	0		9520	0
9540	0	0	0	0		9540	0
9560	0	0	0	0		9560	0
9580	0	0	0	0		9580	0
9600	0	0	0	0		9600	0
9620	0	0	0	0		9620	0
9640	0	0	0	0		9640	0
9660	0	0	0	0		9660	0
9680	0	0	0	0		9680	0
9700	0	0	0	0		9700	0
9720	0	0	0	0		9720	0
9740	0	0	0	0		9740	0
9760	0	0	0	0		9760	0
9780	0	0	0	0		9780	0
9800	0	0	0	0		9800	0
9820	0	0	0	0		9820	0
9840	0	0	0	0		9840	0
9860	0	0	0	0		9860	0
9880	0	0	0	0		9880	0
9900	0	0	0	0		9900	0
9920	0	0	0	0		9920	0
9940	0	0	0	0		9940	0
9960	0	0	0	0		9960	0
9980	0	0	0	0		9980	0
10000	0	0	0	0		10000	0

## Sheet: Figure5d
Multiple Well						Single Well
T = 310 K						T = 310 K
	Population						Population
Energy level / cm-1	Isomer iia / (cm-1)-1	Isomer iib / (cm-1)-1	Isomer iic / (cm-1)-1	Isomer iid / (cm-1)-1		Energy level / cm-1	Isomer iib / (cm-1)-1
0	0	0	0	0		0	0
20	0	1.67252e-07	0	0		20	6.44473e-07
40	1.18046e-06	4.41124e-07	0	0		40	1.43548e-06
60	2.46123e-07	1.34607e-07	0	0		60	1.94406e-06
80	6.41616e-07	4.14316e-07	0	0		80	2.92395e-06
100	7.38575e-07	7.51651e-07	0	0		100	4.08978e-06
120	1.00445e-06	1.05712e-06	0	0		120	5.21551e-06
140	1.07947e-06	1.5435e-06	0	0		140	6.70921e-06
160	1.28034e-06	2.07045e-06	0	0		160	8.12821e-06
180	1.65453e-06	2.73831e-06	0	0		180	1.09178e-05
200	2.13703e-06	3.55318e-06	0	0		200	1.4086e-05
220	2.39932e-06	4.48314e-06	0	0		220	1.7261e-05
240	2.99024e-06	5.29422e-06	0	0		240	2.02186e-05
260	3.4885e-06	6.50996e-06	0	0		260	2.46062e-05
280	4.13865e-06	7.65668e-06	0	0		280	2.97107e-05
300	4.56403e-06	8.87126e-06	0	0		300	3.40347e-05
320	5.12454e-06	1.0166e-05	5.6172e-08	0		320	3.83609e-05
340	5.8976e-06	1.16293e-05	1.68385e-07	0		340	4.46527e-05
360	6.72456e-06	1.33428e-05	3.07262e-07	0		360	5.09884e-05
380	7.3754e-06	1.5268e-05	5.37987e-07	0		380	5.7808e-05
400	8.33456e-06	1.69216e-05	8.65392e-07	0		400	6.42599e-05
420	9.17065e-06	1.92146e-05	1.23618e-06	0		420	7.27362e-05
440	1.00842e-05	2.16325e-05	1.70608e-06	0		440	8.17168e-05
460	1.09276e-05	2.39169e-05	2.32641e-06	0		460	8.99877e-05
480	1.16736e-05	2.64084e-05	3.02778e-06	0		480	9.81375e-05
500	1.27718e-05	2.89409e-05	3.97685e-06	0		500	0.000107881
520	1.38544e-05	3.15618e-05	5.10745e-06	0		520	0.000117956
540	1.47343e-05	3.46706e-05	6.36651e-06	0		540	0.000128853
560	1.59992e-05	3.72183e-05	7.86014e-06	4.565e-09		560	0.000139002
580	1.71161e-05	4.02414e-05	9.60311e-06	2.2715e-08		580	0.000150764
600	1.83174e-05	4.33664e-05	1.15544e-05	3.7891e-08		600	0.000162922
620	1.92981e-05	4.65919e-05	1.3678e-05	5.0597e-08		620	0.000174266
640	2.043e-05	4.98288e-05	1.60778e-05	6.7079e-08		640	0.000186097
660	2.16409e-05	5.30112e-05	1.88411e-05	8.0974e-08		660	0.000198609
680	2.27293e-05	5.64829e-05	2.17996e-05	9.85e-08		680	0.000211196
700	2.38839e-05	6.00775e-05	2.50726e-05	1.25028e-07		700	0.000224548
720	2.5027e-05	6.34822e-05	2.87042e-05	1.5349e-07		720	0.000237112
740	2.61853e-05	6.69668e-05	3.2612e-05	1.96674e-07		740	0.000250585
760	2.73656e-05	7.04518e-05	3.68469e-05	2.37646e-07		760	0.00026375
780	2.83737e-05	7.41594e-05	4.12291e-05	3.04478e-07		780	0.000277076
800	2.94994e-05	7.77874e-05	4.60009e-05	3.43251e-07		800	0.000290486
820	3.06247e-05	8.1274e-05	5.11304e-05	4.17986e-07		820	0.000303665
840	3.17e-05	8.50224e-05	5.65411e-05	4.53371e-07		840	0.000317501
860	3.27406e-05	8.87144e-05	6.22652e-05	5.28782e-07		860	0.00033101
880	3.3807e-05	9.2177e-05	6.82219e-05	5.77208e-07		880	0.000343842
900	3.48389e-05	9.56844e-05	7.45241e-05	6.63714e-07		900	0.00035781
920	3.58282e-05	9.91207e-05	8.1061e-05	7.38287e-07		920	0.000370384
940	3.67589e-05	0.000102668	8.76743e-05	8.32911e-07		940	0.000383154
960	3.76762e-05	0.000106018	9.47055e-05	9.30363e-07		960	0.000395958
980	3.854e-05	0.000109258	0.000101899	1.027e-06		980	0.000407509
1000	3.94268e-05	0.000112709	0.000109402	1.12637e-06		1000	0.000420235
1020	4.02563e-05	0.000115918	0.000117147	1.21885e-06		1020	0.00043217
1040	4.10253e-05	0.000119001	0.000124942	1.32084e-06		1040	0.000443139
1060	4.18108e-05	0.000122065	0.000133035	1.42004e-06		1060	0.000455178
1080	4.25035e-05	0.000124916	0.000141134	1.53512e-06		1080	0.000465517
1100	4.30993e-05	0.000127875	0.000149287	1.64847e-06		1100	0.000476031
1120	4.37503e-05	0.000130511	0.000157648	1.77233e-06		1120	0.0004861
1140	4.42969e-05	0.000133056	0.000165996	1.89845e-06		1140	0.000495021
1160	4.485e-05	0.000135764	0.000174619	2.02363e-06		1160	0.000504965
1180	4.53713e-05	0.000138143	0.000183204	2.1479e-06		1180	0.000513342
1200	4.57902e-05	0.000140374	0.000191708	2.26443e-06		1200	0.000520863
1220	4.61953e-05	0.000142509	0.000200302	2.38521e-06		1220	0.000529392
1240	4.65516e-05	0.000144496	0.000208822	2.50615e-06		1240	0.000536493
1260	4.68312e-05	0.000146427	0.000217195	2.62792e-06		1260	0.000543138
1280	4.70904e-05	0.000148127	0.000225596	2.75981e-06		1280	0.00054938
1300	4.73132e-05	0.000149679	0.000233829	2.88213e-06		1300	0.00055416
1320	4.75171e-05	0.000151287	0.000242158	3.01762e-06		1320	0.000560107
1340	4.76519e-05	0.000152675	0.00025034	3.13844e-06		1340	0.000564893
1360	4.77576e-05	0.000153883	0.000258295	3.26366e-06		1360	0.000567932
1380	4.78185e-05	0.00015496	0.000266186	3.37571e-06		1380	0.000572008
1400	4.78246e-05	0.000155907	0.000273829	3.49351e-06		1400	0.000575644
1420	4.77614e-05	0.000156626	0.000281019	3.60073e-06		1420	0.000578669
1440	4.76827e-05	0.000157232	0.000288191	3.71441e-06		1440	0.000580612
1460	4.75284e-05	0.000157634	0.000294929	3.82271e-06		1460	0.000582712
1480	4.7401e-05	0.000158073	0.000301746	3.93133e-06		1480	0.000584297
1500	4.72391e-05	0.000158396	0.000308381	4.04072e-06		1500	0.000584491
1520	4.70316e-05	0.000158569	0.000314726	4.14145e-06		1520	0.000584955
1540	4.68026e-05	0.000158587	0.000320781	4.23899e-06		1540	0.000584807
1560	4.65071e-05	0.000158421	0.000326375	4.3264e-06		1560	0.000584209
1580	4.60822e-05	0.000157831	0.000331017	4.40201e-06		1580	0.000583561
1600	4.57531e-05	0.00015748	0.000336159	4.48676e-06		1600	0.000580826
1620	4.53752e-05	0.000156983	0.00034091	4.56389e-06		1620	0.000579367
1640	4.4976e-05	0.000156399	0.000345398	4.64386e-06		1640	0.000577454
1660	4.45809e-05	0.000155776	0.000349753	4.71469e-06		1660	0.000573131
1680	4.41652e-05	0.00015507	0.000353862	4.78923e-06		1680	0.000570214
1700	4.37129e-05	0.000154224	0.000357571	4.85001e-06		1700	0.000566962
1720	4.32339e-05	0.000153258	0.000360872	4.91044e-06		1720	0.000562844
1740	4.26618e-05	0.000151954	0.00036328	4.95169e-06		1740	0.000559154
1760	4.21327e-05	0.000150781	0.000365902	5.00024e-06		1760	0.000553848
1780	4.15593e-05	0.000149408	0.000367905	5.03805e-06		1780	0.000549541
1800	4.10021e-05	0.000148081	0.000369908	5.07713e-06		1800	0.000544718
1820	4.04316e-05	0.000146692	0.000371633	5.11326e-06		1820	0.000537657
1840	3.98764e-05	0.000145303	0.00037326	5.14578e-06		1840	0.000532288
1860	3.92882e-05	0.000143787	0.000374428	5.17375e-06		1860	0.000525688
1880	3.86526e-05	0.000142088	0.000374958	5.18987e-06		1880	0.000516318
1900	3.79347e-05	0.000140043	0.000374429	5.19228e-06		1900	0.000510156
1920	3.72983e-05	0.00013828	0.0003745	5.20069e-06		1920	0.000503177
1940	3.66083e-05	0.000136302	0.000373836	5.19942e-06		1940	0.000496806
1960	3.59627e-05	0.000134453	0.000373363	5.20121e-06		1960	0.000490394
1980	3.52924e-05	0.000132494	0.000372436	5.19537e-06		1980	0.00047599
2000	3.4658e-05	0.000130647	0.000371695	5.19389e-06		2000	0.000469128
2020	3.4014e-05	0.000128731	0.000370591	5.18459e-06		2020	0.000462497
2040	3.33452e-05	0.000126706	0.000369014	5.17065e-06		2040	0.000454314
2060	3.26387e-05	0.000124518	0.0003668	5.14511e-06		2060	0.000446937
2080	3.19563e-05	0.000122388	0.000364595	5.12078e-06		2080	0.000439648
2100	3.11754e-05	0.00011986	0.00036103	5.07565e-06		2100	0.000431895
2120	3.04887e-05	0.000117676	0.000358316	5.04273e-06		2120	0.000424419
2140	2.97023e-05	0.000115073	0.000354156	4.9895e-06		2140	0.000415894
2160	2.90513e-05	0.000112971	0.000351374	4.9547e-06		2160	0.000407977
2180	2.8415e-05	0.000110912	0.000348566	4.92063e-06		2180	0.000400571
2200	2.77683e-05	0.000108785	0.000345385	4.87941e-06		2200	0.000392129
2220	2.71108e-05	0.000106599	0.000341858	4.83456e-06		2220	0.000383308
2240	2.63843e-05	0.000104121	0.000337235	4.77246e-06		2240	0.000375629
2260	2.53917e-05	0.000100559	0.000328893	4.65839e-06		2260	0.000368029
2280	2.47626e-05	9.84186e-05	0.000324992	4.60608e-06		2280	0.000359542
2300	2.41269e-05	9.62306e-05	0.00032079	4.54968e-06		2300	0.000350589
2320	2.35022e-05	9.4062e-05	0.000316503	4.49195e-06		2320	0.00034334
2340	2.29194e-05	9.20457e-05	0.000312579	4.43882e-06		2340	0.000335573
2360	2.23323e-05	8.99971e-05	0.000308405	4.38261e-06		2360	0.000327257
2380	2.17293e-05	8.78625e-05	0.000303788	4.31915e-06		2380	0.000319826
2400	2.11543e-05	8.58235e-05	0.000299365	4.25894e-06		2400	0.00031228
2420	2.04525e-05	8.32543e-05	0.000292937	4.16943e-06		2420	0.000304955
2440	1.98964e-05	8.12568e-05	0.000288364	4.10642e-06		2440	0.000297456
2460	1.9334e-05	7.92167e-05	0.000283511	4.03912e-06		2460	0.000289423
2480	1.87703e-05	7.71572e-05	0.000278452	3.96855e-06		2480	0.000282588
2500	1.82417e-05	7.52228e-05	0.000273714	3.90285e-06		2500	0.000275054
2520	1.77246e-05	7.33225e-05	0.000268973	3.83641e-06		2520	0.000266288
2540	1.72004e-05	7.13804e-05	0.000263949	3.76651e-06		2540	0.00025941
2560	1.66988e-05	6.95134e-05	0.000259086	3.69807e-06		2560	0.000252327
2580	1.61369e-05	6.7382e-05	0.000253107	3.6142e-06		2580	0.000244838
2600	1.56566e-05	6.5579e-05	0.000248236	3.54549e-06		2600	0.000237665
2620	1.51421e-05	6.36154e-05	0.00024264	3.4667e-06		2620	0.000230759
2640	1.46646e-05	6.17949e-05	0.000237472	3.39363e-06		2640	0.000224828
2660	1.42179e-05	6.00918e-05	0.000232645	3.32542e-06		2660	0.000217965
2680	1.37811e-05	5.84175e-05	0.000227823	3.25727e-06		2680	0.000210253
2700	1.33555e-05	5.67798e-05	0.000223039	3.18944e-06		2700	0.000204543
2720	1.29278e-05	5.5122e-05	0.000218079	3.11924e-06		2720	0.00019674
2740	1.24151e-05	5.30883e-05	0.000211518	3.02582e-06		2740	0.000190009
2760	1.20173e-05	5.15346e-05	0.00020676	2.95836e-06		2760	0.000184211
2780	1.15734e-05	4.97725e-05	0.000201069	2.8773e-06		2780	0.000178584
2800	1.11839e-05	4.82321e-05	0.000196175	2.80765e-06		2800	0.000173446
2820	1.08058e-05	4.67315e-05	0.000191353	2.73896e-06		2820	0.000167729
2840	1.04367e-05	4.52609e-05	0.000186565	2.67062e-06		2840	0.000157928
2860	1.00931e-05	4.38907e-05	0.000182106	2.60711e-06		2860	0.000153251
2880	9.73623e-06	4.2454e-05	0.000177291	2.53828e-06		2880	0.000148241
2900	9.37685e-06	4.0998e-05	0.000172311	2.46725e-06		2900	0.000138083
2920	9.05599e-06	3.97011e-05	0.00016792	2.40443e-06		2920	0.00013287
2940	8.62406e-06	3.7908e-05	0.000161343	2.31043e-06		2940	0.000128784
2960	8.31441e-06	3.66437e-05	0.00015693	2.24727e-06		2960	0.000124582
2980	7.99807e-06	3.53414e-05	0.000152283	2.1808e-06		2980	0.000119765
3000	7.66574e-06	3.3961e-05	0.000147223	2.10835e-06		3000	0.000115688
3020	7.39628e-06	3.28521e-05	0.00014327	2.05172e-06		3020	0.000111927
3040	7.12323e-06	3.17199e-05	0.000139155	1.99279e-06		3040	0.000107755
3060	6.83794e-06	3.05267e-05	0.000134706	1.92902e-06		3060	0.000103716
3080	6.59341e-06	2.95096e-05	0.000130974	1.87557e-06		3080	0.000100035
3100	6.04247e-06	2.71112e-05	0.000121021	1.73294e-06		3100	9.67821e-05
3120	5.80735e-06	2.61209e-05	0.000117263	1.67909e-06		3120	9.33384e-05
3140	5.58659e-06	2.51899e-05	0.00011372	1.62826e-06		3140	8.70692e-05
3160	5.34261e-06	2.41486e-05	0.000109625	1.56955e-06		3160	8.4014e-05
3180	5.13497e-06	2.32664e-05	0.000106202	1.52043e-06		3180	8.09139e-05
3200	4.93698e-06	2.24233e-05	0.000102911	1.4732e-06		3200	7.50046e-05
3220	4.74632e-06	2.16088e-05	9.97077e-05	1.42724e-06		3220	7.20696e-05
3240	4.56259e-06	2.08215e-05	9.6588e-05	1.38244e-06		3240	6.95125e-05
3260	4.30217e-06	1.96795e-05	9.17724e-05	1.31341e-06		3260	6.71329e-05
3280	4.13785e-06	1.8972e-05	8.89358e-05	1.27267e-06		3280	6.46264e-05
3300	3.95726e-06	1.8186e-05	8.56927e-05	1.22615e-06		3300	6.00921e-05
3320	3.79895e-06	1.74989e-05	8.28772e-05	1.18572e-06		3320	5.80186e-05
3340	3.65056e-06	1.68538e-05	8.02266e-05	1.14766e-06		3340	5.52084e-05
3360	3.50806e-06	1.62327e-05	7.76583e-05	1.11079e-06		3360	4.99584e-05
3380	3.37066e-06	1.56321e-05	7.51571e-05	1.07486e-06		3380	4.81494e-05
3400	3.21682e-06	1.49521e-05	7.22413e-05	1.03303e-06		3400	4.63846e-05
3420	2.90744e-06	1.35441e-05	6.57576e-05	9.40168e-07		3420	4.45811e-05
3440	2.7862e-06	1.3008e-05	6.346e-05	9.07201e-07		3440	4.29864e-05
3460	2.61291e-06	1.22256e-05	5.99286e-05	8.56579e-07		3460	4.04567e-05
3480	2.50557e-06	1.1749e-05	5.78647e-05	8.26959e-07		3480	3.89884e-05
3500	2.40234e-06	1.12893e-05	5.58617e-05	7.98203e-07		3500	3.75282e-05
3520	2.30618e-06	1.08606e-05	5.39904e-05	7.71338e-07		3520	9.62785e-07
3540	2.21384e-06	1.0448e-05	5.21782e-05	7.45323e-07		3540	3.66694e-07
3560	2.09279e-06	9.89772e-06	4.96555e-05	7.09162e-07		3560	1.42246e-07
3580	1.98742e-06	9.41912e-06	4.74679e-05	6.77804e-07		3580	6.8731e-08
3600	1.90102e-06	9.02845e-06	4.57029e-05	6.52479e-07		3600	3.7897e-08
3620	1.65228e-06	7.86343e-06	3.9982e-05	5.70704e-07		3620	2.2492e-08
3640	1.57664e-06	7.51894e-06	3.83985e-05	5.47996e-07		3640	1.437e-08
3660	1.49221e-06	7.13085e-06	3.65751e-05	5.21877e-07		3660	9.616e-09
3680	1.42849e-06	6.84026e-06	3.52361e-05	5.02674e-07		3680	6.028e-09
3700	1.37158e-06	6.58102e-06	3.40457e-05	4.85594e-07		3700	4.166e-09
3720	1.30812e-06	6.28916e-06	3.26738e-05	4.65935e-07		3720	2.992e-09
3740	1.24955e-06	6.01955e-06	3.14045e-05	4.4774e-07		3740	2.057e-09
3760	1.19566e-06	5.77133e-06	3.02349e-05	4.3098e-07		3760	1.526e-09
3780	5.722e-08	2.76738e-07	1.45577e-06	2.0747e-08		3780	1.152e-09
3800	1.8867e-08	9.1428e-08	4.8292e-07	6.881e-09		3800	8.83e-10
3820	8.036e-09	3.9018e-08	2.06929e-07	2.948e-09		3820	6.8e-10
3840	3.952e-09	1.9228e-08	1.02382e-07	1.458e-09		3840	4.89e-10
3860	2.184e-09	1.0647e-08	5.6917e-08	8.1e-10		3860	3.85e-10
3880	1.308e-09	6.389e-09	3.4293e-08	4.88e-10		3880	3.07e-10
3900	8.12e-10	3.975e-09	2.1416e-08	3.05e-10		3900	2.27e-10
3920	5.32e-10	2.606e-09	1.4094e-08	2.01e-10		3920	1.83e-10
3940	3.09e-10	1.517e-09	8.236e-09	1.17e-10		3940	1.5e-10
3960	2.11e-10	1.038e-09	5.657e-09	8e-11		3960	1.23e-10
3980	1.46e-10	7.19e-10	3.936e-09	5.6e-11		3980	1e-10
4000	1.02e-10	5.02e-10	2.76e-09	3.9e-11		4000	8.3e-11
4020	7.4e-11	3.67e-10	2.022e-09	2.9e-11		4020	6.9e-11
4040	5.5e-11	2.73e-10	1.508e-09	2.1e-11		4040	5.8e-11
4060	4.1e-11	2.06e-10	1.143e-09	1.6e-11		4060	4.8e-11
4080	3.2e-11	1.57e-10	8.74e-10	1.2e-11		4080	4.1e-11
4100	2.4e-11	1.18e-10	6.58e-10	9e-12		4100	3.5e-11
4120	1.8e-11	9.2e-11	5.14e-10	7e-12		4120	2.9e-11
4140	1.2e-11	6.1e-11	3.41e-10	5e-12		4140	2e-11
4160	9e-12	4.7e-11	2.66e-10	4e-12		4160	1.7e-11
4180	7e-12	3.7e-11	2.12e-10	3e-12		4180	1.5e-11
4200	6e-12	3e-11	1.71e-10	2e-12		4200	1.1e-11
4220	5e-12	2.4e-11	1.38e-10	2e-12		4220	9e-12
4240	4e-12	2e-11	1.12e-10	2e-12		4240	8e-12
4260	3e-12	1.6e-11	9.2e-11	1e-12		4260	7e-12
4280	3e-12	1.3e-11	7.6e-11	1e-12		4280	6e-12
4300	2e-12	1.1e-11	6.1e-11	1e-12		4300	5e-12
4320	2e-12	9e-12	5.1e-11	1e-12		4320	4e-12
4340	1e-12	7e-12	4.3e-11	1e-12		4340	4e-12
4360	1e-12	6e-12	3.6e-11	1e-12		4360	3e-12
4380	1e-12	5e-12	3e-11	0		4380	3e-12
4400	1e-12	4e-12	2.4e-11	0		4400	3e-12
4420	1e-12	4e-12	2.1e-11	0		4420	2e-12
4440	1e-12	3e-12	1.8e-11	0		4440	2e-12
4460	0	2e-12	1.1e-11	0		4460	2e-12
4480	0	2e-12	9e-12	0		4480	2e-12
4500	0	1e-12	8e-12	0		4500	1e-12
4520	0	1e-12	7e-12	0		4520	1e-12
4540	0	1e-12	6e-12	0		4540	1e-12
4560	0	1e-12	5e-12	0		4560	1e-12
4580	0	1e-12	4e-12	0		4580	1e-12
4600	0	1e-12	4e-12	0		4600	1e-12
4620	0	0	3e-12	0		4620	1e-12
4640	0	0	3e-12	0		4640	1e-12
4660	0	0	2e-12	0		4660	1e-12
4680	0	0	2e-12	0		4680	0
4700	0	0	2e-12	0		4700	0
4720	0	0	2e-12	0		4720	0
4740	0	0	1e-12	0		4740	0
4760	0	0	1e-12	0		4760	0
4780	0	0	1e-12	0		4780	0
4800	0	0	1e-12	0		4800	0
4820	0	0	1e-12	0		4820	0
4840	0	0	1e-12	0		4840	0
4860	0	0	1e-12	0		4860	0
4880	0	0	1e-12	0		4880	0
4900	0	0	1e-12	0		4900	0
4920	0	0	0	0		4920	0
4940	0	0	0	0		4940	0
4960	0	0	0	0		4960	0
4980	0	0	0	0		4980	0
5000	0	0	0	0		5000	0
5020	0	0	0	0		5020	0
5040	0	0	0	0		5040	0
5060	0	0	0	0		5060	0
5080	0	0	0	0		5080	0
5100	0	0	0	0		5100	0
5120	0	0	0	0		5120	0
5140	0	0	0	0		5140	0
5160	0	0	0	0		5160	0
5180	0	0	0	0		5180	0
5200	0	0	0	0		5200	0
5220	0	0	0	0		5220	0
5240	0	0	0	0		5240	0
5260	0	0	0	0		5260	0
5280	0	0	0	0		5280	0
5300	0	0	0	0		5300	0
5320	0	0	0	0		5320	0
5340	0	0	0	0		5340	0
5360	0	0	0	0		5360	0
5380	0	0	0	0		5380	0
5400	0	0	0	0		5400	0
5420	0	0	0	0		5420	0
5440	0	0	0	0		5440	0
5460	0	0	0	0		5460	0
5480	0	0	0	0		5480	0
5500	0	0	0	0		5500	0
5520	0	0	0	0		5520	0
5540	0	0	0	0		5540	0
5560	0	0	0	0		5560	0
5580	0	0	0	0		5580	0
5600	0	0	0	0		5600	0
5620	0	0	0	0		5620	0
5640	0	0	0	0		5640	0
5660	0	0	0	0		5660	0
5680	0	0	0	0		5680	0
5700	0	0	0	0		5700	0
5720	0	0	0	0		5720	0
5740	0	0	0	0		5740	0
5760	0	0	0	0		5760	0
5780	0	0	0	0		5780	0
5800	0	0	0	0		5800	0
5820	0	0	0	0		5820	0
5840	0	0	0	0		5840	0
5860	0	0	0	0		5860	0
5880	0	0	0	0		5880	0
5900	0	0	0	0		5900	0
5920	0	0	0	0		5920	0
5940	0	0	0	0		5940	0
5960	0	0	0	0		5960	0
5980	0	0	0	0		5980	0
6000	0	0	0	0		6000	0
6020	0	0	0	0		6020	0
6040	0	0	0	0		6040	0
6060	0	0	0	0		6060	0
6080	0	0	0	0		6080	0
6100	0	0	0	0		6100	0
6120	0	0	0	0		6120	0
6140	0	0	0	0		6140	0
6160	0	0	0	0		6160	0
6180	0	0	0	0		6180	0
6200	0	0	0	0		6200	0
6220	0	0	0	0		6220	0
6240	0	0	0	0		6240	0
6260	0	0	0	0		6260	0
6280	0	0	0	0		6280	0
6300	0	0	0	0		6300	0
6320	0	0	0	0		6320	0
6340	0	0	0	0		6340	0
6360	0	0	0	0		6360	0
6380	0	0	0	0		6380	0
6400	0	0	0	0		6400	0
6420	0	0	0	0		6420	0
6440	0	0	0	0		6440	0
6460	0	0	0	0		6460	0
6480	0	0	0	0		6480	0
6500	0	0	0	0		6500	0
6520	0	0	0	0		6520	0
6540	0	0	0	0		6540	0
6560	0	0	0	0		6560	0
6580	0	0	0	0		6580	0
6600	0	0	0	0		6600	0
6620	0	0	0	0		6620	0
6640	0	0	0	0		6640	0
6660	0	0	0	0		6660	0
6680	0	0	0	0		6680	0
6700	0	0	0	0		6700	0
6720	0	0	0	0		6720	0
6740	0	0	0	0		6740	0
6760	0	0	0	0		6760	0
6780	0	0	0	0		6780	0
6800	0	0	0	0		6800	0
6820	0	0	0	0		6820	0
6840	0	0	0	0		6840	0
6860	0	0	0	0		6860	0
6880	0	0	0	0		6880	0
6900	0	0	0	0		6900	0
6920	0	0	0	0		6920	0
6940	0	0	0	0		6940	0
6960	0	0	0	0		6960	0
6980	0	0	0	0		6980	0
7000	0	0	0	0		7000	0
7020	0	0	0	0		7020	0
7040	0	0	0	0		7040	0
7060	0	0	0	0		7060	0
7080	0	0	0	0		7080	0
7100	0	0	0	0		7100	0
7120	0	0	0	0		7120	0
7140	0	0	0	0		7140	0
7160	0	0	0	0		7160	0
7180	0	0	0	0		7180	0
7200	0	0	0	0		7200	0
7220	0	0	0	0		7220	0
7240	0	0	0	0		7240	0
7260	0	0	0	0		7260	0
7280	0	0	0	0		7280	0
7300	0	0	0	0		7300	0
7320	0	0	0	0		7320	0
7340	0	0	0	0		7340	0
7360	0	0	0	0		7360	0
7380	0	0	0	0		7380	0
7400	0	0	0	0		7400	0
7420	0	0	0	0		7420	0
7440	0	0	0	0		7440	0
7460	0	0	0	0		7460	0
7480	0	0	0	0		7480	0
7500	0	0	0	0		7500	0
7520	0	0	0	0		7520	0
7540	0	0	0	0		7540	0
7560	0	0	0	0		7560	0
7580	0	0	0	0		7580	0
7600	0	0	0	0		7600	0
7620	0	0	0	0		7620	0
7640	0	0	0	0		7640	0
7660	0	0	0	0		7660	0
7680	0	0	0	0		7680	0
7700	0	0	0	0		7700	0
7720	0	0	0	0		7720	0
7740	0	0	0	0		7740	0
7760	0	0	0	0		7760	0
7780	0	0	0	0		7780	0
7800	0	0	0	0		7800	0
7820	0	0	0	0		7820	0
7840	0	0	0	0		7840	0
7860	0	0	0	0		7860	0
7880	0	0	0	0		7880	0
7900	0	0	0	0		7900	0
7920	0	0	0	0		7920	0
7940	0	0	0	0		7940	0
7960	0	0	0	0		7960	0
7980	0	0	0	0		7980	0
8000	0	0	0	0		8000	0
8020	0	0	0	0		8020	0
8040	0	0	0	0		8040	0
8060	0	0	0	0		8060	0
8080	0	0	0	0		8080	0
8100	0	0	0	0		8100	0
8120	0	0	0	0		8120	0
8140	0	0	0	0		8140	0
8160	0	0	0	0		8160	0
8180	0	0	0	0		8180	0
8200	0	0	0	0		8200	0
8220	0	0	0	0		8220	0
8240	0	0	0	0		8240	0
8260	0	0	0	0		8260	0
8280	0	0	0	0		8280	0
8300	0	0	0	0		8300	0
8320	0	0	0	0		8320	0
8340	0	0	0	0		8340	0
8360	0	0	0	0		8360	0
8380	0	0	0	0		8380	0
8400	0	0	0	0		8400	0
8420	0	0	0	0		8420	0
8440	0	0	0	0		8440	0
8460	0	0	0	0		8460	0
8480	0	0	0	0		8480	0
8500	0	0	0	0		8500	0
8520	0	0	0	0		8520	0
8540	0	0	0	0		8540	0
8560	0	0	0	0		8560	0
8580	0	0	0	0		8580	0
8600	0	0	0	0		8600	0
8620	0	0	0	0		8620	0
8640	0	0	0	0		8640	0
8660	0	0	0	0		8660	0
8680	0	0	0	0		8680	0
8700	0	0	0	0		8700	0
8720	0	0	0	0		8720	0
8740	0	0	0	0		8740	0
8760	0	0	0	0		8760	0
8780	0	0	0	0		8780	0
8800	0	0	0	0		8800	0
8820	0	0	0	0		8820	0
8840	0	0	0	0		8840	0
8860	0	0	0	0		8860	0
8880	0	0	0	0		8880	0
8900	0	0	0	0		8900	0
8920	0	0	0	0		8920	0
8940	0	0	0	0		8940	0
8960	0	0	0	0		8960	0
8980	0	0	0	0		8980	0
9000	0	0	0	0		9000	0
9020	0	0	0	0		9020	0
9040	0	0	0	0		9040	0
9060	0	0	0	0		9060	0
9080	0	0	0	0		9080	0
9100	0	0	0	0		9100	0
9120	0	0	0	0		9120	0
9140	0	0	0	0		9140	0
9160	0	0	0	0		9160	0
9180	0	0	0	0		9180	0
9200	0	0	0	0		9200	0
9220	0	0	0	0		9220	0
9240	0	0	0	0		9240	0
9260	0	0	0	0		9260	0
9280	0	0	0	0		9280	0
9300	0	0	0	0		9300	0
9320	0	0	0	0		9320	0
9340	0	0	0	0		9340	0
9360	0	0	0	0		9360	0
9380	0	0	0	0		9380	0
9400	0	0	0	0		9400	0
9420	0	0	0	0		9420	0
9440	0	0	0	0		9440	0
9460	0	0	0	0		9460	0
9480	0	0	0	0		9480	0
9500	0	0	0	0		9500	0
9520	0	0	0	0		9520	0
9540	0	0	0	0		9540	0
9560	0	0	0	0		9560	0
9580	0	0	0	0		9580	0
9600	0	0	0	0		9600	0
9620	0	0	0	0		9620	0
9640	0	0	0	0		9640	0
9660	0	0	0	0		9660	0
9680	0	0	0	0		9680	0
9700	0	0	0	0		9700	0
9720	0	0	0	0		9720	0
9740	0	0	0	0		9740	0
9760	0	0	0	0		9760	0
9780	0	0	0	0		9780	0
9800	0	0	0	0		9800	0
9820	0	0	0	0		9820	0
9840	0	0	0	0		9840	0
9860	0	0	0	0		9860	0
9880	0	0	0	0		9880	0
9900	0	0	0	0		9900	0
9920	0	0	0	0		9920	0
9940	0	0	0	0		9940	0
9960	0	0	0	0		9960	0
9980	0	0	0	0		9980	0
10000	0	0	0	0		10000	0
